# Supplementary material for: Identification and Profiling of microRNAs and Their Target Genes from Developing Caprine Skeletal Muscle
Source: PLoS One. 2014 May 12;9(5):e96857. doi: 10.1371/journal.pone.0096857 (PMC4018397; doi:10.1371/journal.pone.0096857)
Supplement: Table S1 — Known miRNAs in this study. (XLS) [file pone.0096857.s002.xls]

## Sheet: Sheet1
Table S1 known miRNAs in this study
miR_Name	total reads-SMC	total reads-FC	gene family	Length	miRNA sequence
chi-let-7a-3p	3	4	let-7	21	CTATACAATCTACTGTCTTTC
chi-let-7a-5p	413551	1521553	let-7	22	TGAGGTAGTAGGTTGTATAGTT
chi-let-7b	225830	821526	let-7	22	TGAGGTAGTAGGTTGTGTGGTT
chi-let-7c	93292	632168	let-7	22	TGAGGTAGTAGGTTGTATGGTT
chi-let-7d	12377	77925	let-7	22	AGAGGTAGTAGGTTGCATAGTT
chi-let-7e	9774	173110	let-7	22	TGAGGTAGGAGGTTGTATAGTT
chi-let-7f	521706	1529359	let-7	22	TGAGGTAGTAGATTGTATAGTT
chi-let-7g	42530	100560	let-7	22	TGAGGTAGTAGTTTGTACAGTT
chi-let-7i	8212	79377	let-7	22	TGAGGTAGTAGTTTGTGCTGTT
chi-miR-1	9986601	1929430	miR-1	22	TGGAATGTAAAGAAGTATGTAT
chi-miR-100	296	697	miR-100	22	AACCCGTAGATCCGAACTTGTG
chi-miR-101	15532	11970	miR-101	21	TACAGTACTGTGATAACTGAA
chi-miR-103	15021	77519	miR-103	23	AGCAGCATTGTACAGGGCTATGA
chi-miR-105a	0	8	miR-105	22	CCACGGATGTTTGAGCATGTGC
chi-miR-105b	0	17	miR-105	22	TCAAATGCTCAGACTCCTTGGT
chi-miR-106a	3	21	miR-106	23	AAAAGTGCTTACAGTGCAGGTAG
chi-miR-106b	151	798	miR-106	23	AAAAGTGCTTACAGTGCAGGTAG
chi-miR-107	12072	71806	miR-107	23	AGCAGCATTGTACAGGGCTATCA
chi-miR-10a	1482	5406	miR-10	24	TACCCTGTAGATCCGAATTTGTGT
chi-miR-10b	2958	4742	miR-10	22	TACCCTGTAGAACCGAATTTGT
chi-miR-1185	22	502	miR-1185	27	AGAGGATACCCTTTGTATGTTCACTTT
chi-miR-1197	1	53	miR-1197	21	TAGGACACATGGTCTACTTCT
chi-miR-122	9	368	miR-122	22	TGGAGTGTGACAATGGTGTTTG
chi-miR-1224	1	24	miR-1224	20	GTGAGGACTCGGGAGGTGGA
chi-miR-1246	50	58	miR-1246	19	AATGGATTTTTGGAGCAGG
chi-miR-1247-3p	1	0	miR-1247	21	CGGGAACGTCGGGACTGGAGC
chi-miR-1247-5p	34	3	miR-1247	22	ACCCGTCCCGTGCGTCCCCGGA
chi-miR-1248	2	0	miR-1248	18	AGAAGAAGAGGAACTGCA
chi-miR-1249	13	13	miR-1249	22	ACGCCCTTCCCCCCCTTCTTCA
chi-miR-124a	1	5	miR-124	23	TAAGGCACGCGGTGAATGCCAAG
chi-miR-124b	1	5	miR-124	22	TAAGGCACGCGGTGAATGCCAA
chi-miR-125a	751	4167	miR-125	22	TCCCTGAGACCCTTTAACCTGT
chi-miR-125b	1952	6593	miR-125	22	TCCCTGAGACCCTAACTTGTGA
chi-miR-1260b	0	2	miR-1260	18	ATCCCACCACTGCCACCA
chi-miR-126-3p	91	79	miR-126	21	CGTACCGTGAGTAATAATGCG
chi-miR-126-5p	383	186	miR-126	21	CATTATTACTTTTGGTACGCG
chi-miR-127	1377	52201	miR-127	22	TCGGATCCGTCTGAGCTTGGCT
chi-miR-1271	1	16	miR-1271	20	CTTGGCACCTAGTAAGTACT
chi-miR-1277	8	87	miR-1277	22	TACGTAGATATATATGTATTTT
chi-miR-128	17542	64515	miR-128	21	TCACAGTGAACCGGTCTCTTT
chi-miR-129	0	42	miR-129	22	AAGCCCTTACCCCAAAAAGCAT
chi-miR-129-3p	6	2036	miR-129	22	AAGCCCTTACCCCAAAAAGCAT
chi-miR-129-5p	0	42	miR-129	22	CTTTTTGCGGTCTGGGCTTGCT
chi-miR-1296	0	6	miR-1296	22	TTAGGGCCCTGGCTCCATCTCC
chi-miR-1298	2	53	miR-1298	21	TTCATTCGGCTGTCCAGATGT
chi-miR-1306	15	83	miR-1306	22	CCACCTCCCCTGCAAACGTCCA
chi-miR-1307	331	1174	miR-1307	23	ACTCGGCGTGGCGTCGGTCGTGG
chi-miR-130a	167	4863	miR-130	22	CAGTGCAATGTTAAAAGGGCAT
chi-miR-130b	34	1637	miR-130	22	CAGTGCAATGATGAAAGGGCAT
chi-miR-132	4	5	miR-132	22	TAACAGTCTACAGCCATGGTCG
chi-miR-133a	18913	12189	miR-133	22	TTTGGTCCCCTTCAACCAGCTG
chi-miR-133b	2638	5842	miR-133	21	TTTGGTCCCCTTCAACCAGCT
chi-miR-1343-3p	2	1	miR-1343	20	CTCCTGGGGCCCGCACTCTC
chi-miR-1343-5p	3	1	miR-1343	22	TGGGGAGCGGCCCCCGGGCGGG
chi-miR-135a	0	23	miR-135	23	TATGGCTTTTTATTCCTATGTGA
chi-miR-135b	0	1	miR-135	23	TATGGCTTTTCATTCCTATGTGA
chi-miR-136	253	1827	miR-136	23	ACTCCATTTGTTTTGATGATGGA
chi-miR-138	8	27	miR-138	23	AGCTGGTGTTGTGAATCAGGCCG
chi-miR-1388-5p	3	2	miR-1388	21	AGGACTGTCCAACCTGAGAAT
chi-miR-139	147	510	miR-139	23	TCTACAGTGCACGTGTCTCCAGT
chi-miR-140	49671	67024	miR-140	23	TACCACAGGGTAGAACCACGGAC
chi-miR-141	0	1	miR-141	22	TAACACTGTCTGGTAAAGATGG
chi-miR-142-3p	9	10	miR-142	22	AGTGTTTCCTACTTTATGGATG
chi-miR-142-5p	154	178	miR-142	20	CATAAAGTAGAAAGCACTAC
chi-miR-143	3531	5366	miR-143	21	TGAGATGAAGCACTGTAGCTC
chi-miR-1434-3p	5	2	miR-1434	22	GAAGAAATCTAAGGTCTGAGG
chi-miR-144	4	13	miR-144	22	TGGGATATCATCATATACTGTA
chi-miR-145	1203	4499	miR-145	23	GTCCAGTTTTCCCAGGAATCCCT
chi-miR-1468	68	110	miR-1468	22	CTCCGTTTGCCTGTTTTGCTGA
chi-miR-146a	1	1	miR-146	22	TGAGAACTGAATTCCATAGGTT
chi-miR-146b	35	132	miR-146	24	TGAGAACTGAATTCCATAGGCTGT
chi-miR-148a	282	2254	miR-148	22	TCAGTGCACTACAGAACTTTGT
chi-miR-148b	68	347	miR-148	22	TCAGTGCATCACAGAACTTTGT
chi-miR-149-3p	1	0	miR-149	22	GAGGGAGGGACGGGGGCTGTGC
chi-miR-149-5p	1	4	miR-149	23	TCTGGCTCCGTGTCTTCACTCCC
chi-miR-150	35	5	miR-150	21	TCTCCCAACCCTTGTACCAGT
chi-miR-151-3p	179	333	miR-151	21	CTAGACTGAAGCTCCTTGAGG
chi-miR-151-5p	316	615	miR-151	21	TCGAGGAGCTCACAGTCTAGT
chi-miR-152	2731	21751	miR-152	21	TCAGTGCATGACAGAACTTGG
chi-miR-154a	4	29	miR-154	22	TAGGTTATCCGTGTAGCCTTCG
chi-miR-154b	335	6429	miR-154	23	AGAGGTCTTCCATGGTGCATTCG
chi-miR-154c	22323	671096	miR-154	22	AGATATTGCACGGTTGATCTCT
chi-miR-155	52	361	miR-155	23	TTAATGCTAATCGTGATAGGGGT
chi-miR-15a	323	486	miR-15	22	TAGCAGCACATAATGGTTTGTG
chi-miR-15b	54	303	miR-15	22	TAGCAGCACATCATGGTTTACA
chi-miR-16a	66	69	miR-16	20	TAGCAGCACGTAAATATTGG
chi-miR-16b	69	76	miR-16	22	TAGCAGCACGTAAATATTGGCG
chi-miR-17-3p	32	151	miR-17	20	ACTGCAGTGAAGGCACTTGT
chi-miR-17-5p	69	337	miR-17	24	CAAAGTGCTTACAGTGCAGGTAGT
chi-miR-1814c	2	11	miR-1814	18	GTTTTGTTTGGGTTTGTT
chi-miR-181a	4920	34160	miR-181	24	AACATTCAACGCTGTCGGTGAGTT
chi-miR-181b	964	13460	miR-181	24	AACATTCATTGCTGTCGGTGGGTT
chi-miR-181c	8	186	miR-181	24	AACATTCAACCTGTCGGTGAGTTT
chi-miR-181d	125	1774	miR-181	24	AACATTCATTGTTGTCGGTGGGTT
chi-miR-182	0	4	miR-182	24	TTTGGCAATGGTAGAACTCACACT
chi-miR-183	0	1	miR-183	20	TGAATTACCGAAGGGCCATA
chi-miR-1839	3480	8339	miR-1839	22	AAGGTAGATAGAACAGGTCTTG
chi-miR-184	0	2	miR-184	22	TGGACGGAGAACTGATAAGGGT
chi-miR-185	6001	11884	miR-185	22	TGGAGAGAAAGGCAGTTCCTGA
chi-miR-186	233	871	miR-186	23	CAAAGAATTCTCCTTTTGGGCTT
chi-miR-187	0	47	miR-187	22	TCGTGTCTTGTGTTGCAGCCGG
chi-miR-188	40	244	miR-188	22	CATCCCTTGCATGGTGGAGGGT
chi-miR-18a	8	107	miR-18a	21	TAAGGTGCATCTAGTGCAGAT
chi-miR-18b	0	18	miR-18b	21	TAAGGTGCATCTAGTGCAGTT
chi-miR-190a	6	10	miR-190	22	TGATATGTTTGATATATTAGGT
chi-miR-190b	63	10	miR-190	23	TGATATGTTTGATATTGGGTTGT
chi-miR-191	3995	14159	miR-191	23	CAACGGAATCCCAAAAGCAGCTG
chi-miR-192	1689	5011	miR-192	21	CTGACCTATGAATTGACAGCC
chi-miR-193a-3p	71	150	miR-193	22	TGGGTCTTTGCGGGCGAGATGA
chi-miR-193a-5p	197	299	miR-193	22	TGGGTCTTTGCGGGCGAGATGA
chi-miR-193b	1352	319	miR-193	22	AACTGGCCCACAAAGTCCCGCT
chi-miR-194	30	83	miR-194	23	TGTAACAGCAACTCCATGTGGAA
chi-miR-1940	3	3	miR-1940	19	CTGGAGGACTAAGAAGGCT
chi-miR-196a	503	599	miR-196	22	TAGGTAGTTTCATGTTGTTGGG
chi-miR-196b	173	251	miR-196	22	TAGGTAGTTTCCTGTTGTTGGG
chi-miR-197	32	101	miR-197	22	TTCACCACCTTCTCCACCCAGC
chi-miR-199a-3p	24392	180808	miR-199	22	ACAGTAGTCTGCACATTGGTTA
chi-miR-199a-5p	83	520	miR-199	22	CCCAGTGTTCAGACTACCTGTT
chi-miR-199b	43	262	miR-199	22	CCCAGTGTTTAGACTATCTGTT
chi-miR-199c	68	317	miR-199	19	ACAGTAGTCTGCACATTGG
chi-miR-19a	0	9	miR-19	23	TGTGCAAATCTATGCAAAACTGA
chi-miR-19b	65	418	miR-19	23	AGTTTTGCAGGTTTGCATCCAGC
chi-miR-200a	2	2	miR-200	23	TAACACTGTCTGGTAACGATGTT
chi-miR-200b	0	2	miR-200	21	CATCTTACTGGGCAGCATTGG
chi-miR-200c	6	10	miR-200	23	TAATACTGCCGGGTAATGATGGA
chi-miR-202	1	19	miR-202	21	TTCCTATGCATATACTTCTTT
chi-miR-204	9	22	miR-204	20	GCTGGGAAGGCAAAGGGACG
chi-miR-205	0	5	miR-205	23	TCCTTCATTCCACCGGAGTCTGT
chi-miR-206	1172192	3477840	miR-206	22	AATGTAAGGAAGTGTGTGGTTT
chi-miR-208b	137	67	miR-208	20	ATAAGACGAACAAAAGGTTT
chi-miR-20a	27	141	miR-20	23	TAAAGTGCTTATAGTGCAGGTAG
chi-miR-20b	3	73	miR-20	23	CAAAGTGCTCACAGTGCAGGTAG
chi-miR-210	16	172	miR-210	22	CTGTGCGTGTGACAGCGGCTGA
chi-miR-211	2	5	miR-211	22	TTCCCTTTGTCATCCTTTGCCC
chi-miR-212	2	7	miR-212	24	ACCTTGGCTCTAGACTGCTTACTG
chi-miR-21-3p	5	3	miR-21	24	GTAGCTTATCAGACTGATGTTGAC
chi-miR-214	99	4874	miR-214	22	ACAGCAGGCACAGACAGGCAGT
chi-miR-215	0	1	miR-215	22	ATGACCTATGAATTGACAGACA
chi-miR-21-5p	3565	7299	miR-21	24	TAGCTTATCAGACTGATGTTGACT
chi-miR-216b	0	8	miR-216	21	AAATCTCTGCAGGCAAATGTG
chi-miR-217	0	5	miR-217	22	ATACTGCATCAGGAACTGATTG
chi-miR-218	0	4	miR-218	21	TTGTGCTTGATCTAACCATGT
chi-miR-219-3p	0	10	miR-219	21	AGAATTGTGGCTGGACATCTG
chi-miR-219-5p	1	4	miR-219	22	TGATTGTCCAAACGCAATTCTT
chi-miR-221	621	1109	miR-221	23	AGCTACATTGTCTGCTGGGTTTC
chi-miR-222	235	360	miR-222	24	AGCTACATCTGGCTACTGGGTCTC
chi-miR-223	7	1	miR-223	21	GTCAGTTTGTCAAATACCCCA
chi-miR-22-3p	7181	1888	miR-22-3p	22	AAGCTGCCAGTTGAAGAACTG
chi-miR-224	42	930	miR-224	22	CAAGTCACTAGTGGTTCCGTTT
chi-miR-22-5p	572	110	miR-22	22	AGTTCTTCAGTGGCAAGCTTTA
chi-miR-2284a	0	1	miR-2284	20	AAAAGTTCGTTGGGGTTTTT
chi-miR-2284d	0	1	miR-2284	20	AAAAGTTCGTTAGGGTTTTT
chi-miR-2284h-5p	1	0	miR-2284	21	CCCAAAAGTTCGTTCGGGTTT
chi-miR-2284k	2	9	miR-2284	22	GAAAAGTTCGGTCGGGTTTTTC
chi-miR-2284x	13470	32588	miR-2284	22	TGAAAAGTTCGTTCGGGTTTTT
chi-miR-2284y	186	741	miR-2284	21	AAAAGTTCGTTCGGGTTTTTC
chi-miR-2284z	2	8	miR-2284	21	AAAAACCCAGATGAACTTTTT
chi-miR-2285e	0	2	miR-2285	22	AAAAAGTTCGTTTGGGTTTTTC
chi-miR-2285f	1	1	miR-2285	21	AAAACCTGAATGAACTTTTTG
chi-miR-2285j	0	1	miR-2285	21	AAAACCAGAACGAACTTTTTG
chi-miR-2285l	2	30	miR-2285	23	AAAAACCCGCATGAACTTTTTGG
chi-miR-2285n	1	0	miR-2285	22	AAAAACCCGAATGAACTTTTGG
chi-miR-2285o	14	5	miR-2285	20	AAACCCGAACGAACTTTTGG
chi-miR-2290	1	0	miR-2290	20	GCCTCTGGTGGTCGGTTTGT
chi-miR-2310	2	11	miR-2310	21	GTTTTGTTTGGGTTTGTTTCT
chi-miR-2320-5p	1	1	miR-2320	22	TGGCACAGGGTCCAGCTGTCGGC
chi-miR-2330-5p	0	3	miR-2330	22	TGGGCTTGGGCAGTGAGGACTGG
chi-miR-2331-3p	1	2	miR-2331	20	ACCCTGCAGCCAAAGAAGCTA
chi-miR-2331-5p	3	49	miR-2331	22	GGCTTCCGTGCCTGCAGATGTCT
chi-miR-2332	0	1	miR-2332	23	CGGTTTAAGGTCTTGGAGACAAAG
chi-miR-2355-3p	5	6	miR-2355	21	ATTGTCCTTGCTGTTTGGAGAT
chi-miR-2355-5p	0	1	miR-2355	22	CCCAGATACAATGGACAATATGC
chi-miR-2366	0	4	miR-2366	21	TGGGTCACAGAAGAGGGTCTGG
chi-miR-2384	0	1	miR-2384	22	AACTGTACTGGAAGGATGGATGG
chi-miR-2387	0	31	miR-2387	21	TGGAAGGCCTGGCTTTGCAGCG
chi-miR-23a	2733	4424	miR-23	21	ATCACATTGCCAGGGATTTCCA
chi-miR-23b-3p	1028	2559	miR-23	22	ATCACATTGCCAGGGATTACCAC
chi-miR-23b-5p	71	30	miR-23	20	GGGTTCCTGGCATGCTGATTT
chi-miR-24	3	2	miR-24
chi-miR-2403	0	3	miR-2403	20	CTCGGGAAGCTAGCTGGCCTT
chi-miR-2404	0	1	miR-2404	19	TTGCACTGCATGGTATCTGC
chi-miR-2411-5p	7	18	miR-2411	23	TGGAGTGACTGTCAGATGCAGCCA
chi-miR-2424	2	9	miR-2424	22	AGATCTTTGGTAATCTGATGGCT
chi-miR-2426	0	1	miR-2426	20	AAGGAAGTGGCTTGGGGAAAG
chi-miR-2432	0	1	miR-2432	21	TCAGGATTCTAGGCTTAGAGGT
chi-miR-2433	2	0	miR-2433	22	TGGGGGCGCTGCAGACACGGATG
chi-miR-24-3p	2720	5318	miR-24	21	TGGCTCAGTTCAGCAGGAACAG
chi-miR-2448-3p	0	6	miR-2448	21	GTGGTTGATTGGATCCGTGGGT
chi-miR-2459	1	0	miR-2459	20	GCCAGATGATGGGAGCTGATT
chi-miR-2469	1	1	miR-2469	20	TTACTGTAGGGCCTGCGGCTT
chi-miR-2474	0	1	miR-2474	21	TACCGGGCCAGCTGGAAGGAGA
chi-miR-2478	26	56	miR-2478	19	GTATCCCACTTCTGACACCA
chi-miR-2483-3p	0	5	miR-2483	21	AAACATCTGGTTGGTTGAGAGA
chi-miR-2483-5p	0	1	miR-2483	21	CGTCAACCATCCAGCTGTTTGA
chi-miR-2487	1	3	miR-2487	21	CTCTAAGGGCTGGGCCGGTCGG
chi-miR-25	3276	22453	miR-25	21	CATTGCACTTGTCTCGGTCTGA
chi-miR-26a	8630	11857	miR-26	21	TTCAAGTAATCCAGGATAGGCT
chi-miR-26b	7475	11204	miR-26	21	TTCAAGTAATTCAGGATAGGTT
chi-miR-27a-3p	634	636	miR-27	19	TTCACAGTGGCTAAGTTCCG
chi-miR-27b	736	908	miR-27b	20	TTCACAGTGGCTAAGTTCTGC
chi-miR-28	51	119	miR-28	21	AAGGAGCTCACAGTCTATTGAG
chi-miR-2887	101	94	miR-2887	19	CGGGACCGGGGTCCGGTGCG
chi-miR-2904	2	4	miR-2904	18	GGGAGCCTCGGTTGGCCTC
chi-miR-296	215	2751	miR-296	21	GAGGGTTGGGCGGAGGCTTTCC
chi-miR-299	307	12279	miR-299	21	TGGTTTACCGTCCCACATACAT
chi-miR-29a	16147	1021	miR-29	22	CTAGCACCATCTGAAATCGGTTA
chi-miR-29b	116	21	miR-29	22	TAGCACCATTTGAAATCAGTGTT
chi-miR-29c	3456	200	miR-29	21	TAGCACCATTTGAAATCGGTTA
chi-miR-29d	3	0	miR-29	21	TAGCACCATTTGAAATCGATTA
chi-miR-29e	1	0	miR-29	23	TAGCATCATTTGAAATCAGTGTTT
chi-miR-301a	7	92	miR-301	24	CAGTGCAATAGTATTGTCAAAGCAT
chi-miR-301b	0	70	miR-301	24	CAGTGCAATGATATTGTCAAAGCAT
chi-miR-30a-5p	1827	4807	miR-30	24	TGTAAACATCCTCGACTGGAAGCT
chi-miR-30b-3p	92	32	miR-30	21	CTGGGAGGTGGATGTTTACTT
chi-miR-30b-5p	168	228	miR-30	22	TGTAAACATCCTACACTCAGCT
chi-miR-30c	460	552	miR-30	23	TGTAAACATCCTACACTCTCAGC
chi-miR-30d	6960	8179	miR-30	24	TGTAAACATCCCCGACTGGAAGCT
chi-miR-30e-5p	1187	656	miR-30	24	TGTAAACATCCTTGACTGGAAGCT
chi-miR-30f	45	160	miR-30	24	TGTAAACACCCTACACTCTCAGCT
chi-miR-31	54	43	miR-31	21	AGGCAAGATGCTGGCATAGCT
chi-miR-3120	0	4	miR-3120	21	CACAGCAAGTGTAGACAGGCA
chi-miR-3141	4	7	miR-3141	18	GAGGGCGGGTGGAGGAGG
chi-miR-320a	8447	57555	miR-320	22	AAAAGCTGGGTTGAGAGGGCGA
chi-miR-323	25	3462	miR-323	22	GCACATTACACGGTCGACCTCT
chi-miR-324	4	181	miR-324	23	CGCATCCCCTAGGGCATTGGTGT
chi-miR-328	5	32	miR-328	22	CTGGCCCTCTCTGCCCTTCCGT
chi-miR-329a	6	285	miR-329	22	AACACACCTGGTTAACCTTTTT
chi-miR-329b	3	41	miR-329	23	AGAGGTTTTCTGGGTTTCTGTTT
chi-miR-330	77	630	miR-330	23	GCAAAGCACACGGCCTGCAGAGA
chi-miR-331	267	341	miR-331	21	GCCCCTGGGCCTATCCTAGAA
chi-miR-335	56	4086	miR-335	23	TCAAGAGCAATAACGAAAAATGT
chi-miR-338	12	19	miR-338	23	TCCAGCATCAGTGATTTTGTTGA
chi-miR-339a	100	630	miR-339	22	TCCCTGTCCTCCAGGAGCTCAC
chi-miR-339b	2	17	miR-339	20	TCCCTGTCCTCCAGGAGCTC
chi-miR-33a	201	656	miR-33	21	GTGCATTGTAGTTGCATTGCA
chi-miR-33b	1	0	miR-33	20	GTGCATTGCTGTTGCATTGC
chi-miR-342	1019	9604	miR-342	25	TCTCACACAGAAATCGCACCCATCT
chi-miR-3431	11	301	miR-3431	22	CCTCAGTCAGCCTTGTGGATGT
chi-miR-3432	35	178	miR-3432	22	TGCGGGATCTTTAGTTGTGGTG
chi-miR-345-3p	321	1475	miR-345	20	CCTGAACTAGGGGTCTGGAG
chi-miR-345-5p	162	207	miR-345	21	GCTGACTCCTAGTCCAGTGCT
chi-miR-346	1	9	miR-346	23	TGTCTGCCCGCATGCCTGCCTCT
chi-miR-34a	2	6	miR-34	22	TGGCAGTGTCTTAGCTGGTTGT
chi-miR-34b	3	9	miR-34	22	AGGCAGTGTAATTAGCTGATTG
chi-miR-34c	150	316	miR-34	22	AGGCAGTGTAGTTAGCTGATTG
chi-miR-361	52	391	miR-361	22	TTATCAGAATCTCCAGGGGTAC
chi-miR-3613	0	1	miR-3613	22	TGTTGTACTTTTTTTTTTGTTC
chi-miR-362-3p	235	906	miR-362	21	AACACACCTATTCAAGGATTC
chi-miR-362-5p	125	1322	miR-362	24	AATCCTTGGAACCTAGGTGTGAGT
chi-miR-363	13	248	miR-363	21	ATTGCACGGTATCCATCTGCG
chi-miR-365-3p	1164	237	miR-365	22	TAATGCCCCTAAAAATCCTTAT
chi-miR-365-5p	232	14	miR-365	23	AGGGACTTTTGGGGGCAGATGTG
chi-miR-369-3p	129	3890	miR-369	21	AATAATACATGGTTGATCTTT
chi-miR-369-5p	69	749	miR-369	20	ATCGACCGTGTTATATTCGC
chi-miR-370	0	47	miR-370	22	GCCTGCTGGGGTGGAACCTGGT
chi-miR-374a	177	530	miR-374	22	TTATAATACAACCTGATAAGTG
chi-miR-374b	269	674	miR-374	22	ATATAATACAACCTGCTAAGTG
chi-miR-375	1	19	miR-375	23	TTTTGTTCGTTCGGCTCGCGTGA
chi-miR-376a	9	168	miR-376	21	ATCATAGAGGAAAATCCACGT
chi-miR-376b	59	1902	miR-376	22	ATCATAGAGGAAAATCCATGTT
chi-miR-376c	19	214	miR-376	22	GTGGATATTCCTTCTATGTTTA
chi-miR-376d	7	237	miR-376	21	ATCATAGAGGAAAATCCACAT
chi-miR-376e	73	1182	miR-376	22	AACATAGAGGAAAATCCACATT
chi-miR-377	5	95	miR-377	22	ATCACACAAAGGCAACTTTTGT
chi-miR-378	46302	48213	miR-378	22	ACTGGACTTGGAGTCAGAAGGC
chi-miR-378b	7	8	miR-378	22	ACTTGACTTGGAGTCAGAAGGC
chi-miR-378c	2245	2657	miR-378	21	ACTGGACTTGGAGTCAGAAGT
chi-miR-379	863	18999	miR-379	21	TGGTAGACTATGGAACGTAGG
chi-miR-380-3p	110	6829	miR-380	21	TATGTAATGTGGTCCACGTCT
chi-miR-381	51	256	miR-381	22	TATACAAGGGCAAGCTCTCTGT
chi-miR-382	269	11139	miR-382	22	GAAGTTGTTCGTGGTGGATTCG
chi-miR-383	12	45	miR-383	22	AGATCAGAAGGTGATTGTGGCT
chi-miR-3956	3	146	miR-3956	23	ACGTGGATGCTGAAGGTCAGAGG
chi-miR-409a	76	1292	miR-409	23	AGGTTACCCGAGCAACTTTGCAT
chi-miR-410	34	2940	miR-410	21	AATATAACACAGATGGCCTGT
chi-miR-411a	1390	12574	miR-411	22	ATAGTAGACCGTATAGCGTACG
chi-miR-411b	5	87	miR-411	22	TGGTCGACCATAAAACGTACGT
chi-miR-411c-3p	1	17	miR-411	22	TGTATGTCAACTGATCCACAGT
chi-miR-411c-5p	356	8549	miR-411	22	GGTTGATCAGAGAACATACATT
chi-miR-412	0	14	miR-412	23	ACTTCACCTGGTCCACTAGCTGT
chi-miR-421	14	168	miR-421	23	ATCAACAGACATTAATTGGGCGC
chi-miR-423-3p	181	405	miR-423	24	AAGCTCGGTCTGAGGCCCCTCAGT
chi-miR-423-5p	18972	36526	miR-423	23	TGAGGGGCAGAGAGCGAGACTTT
chi-miR-424-3p	182	4820	miR-424	21	CAAAACGTGAGGCGCTGCTAT
chi-miR-424-5p	283	5906	miR-424	21	CAGCAGCAATTCATGTTTTGA
chi-miR-425-3p	2	18	miR-425	22	ATCGGGAATGTCGTGTCCGCCC
chi-miR-425-5p	8	53	miR-425	22	ATGACACGATCACTCCCGTTGA
chi-miR-4286	5	14	miR-4286	17	ACCCCACTCCTGGTACC
chi-miR-431	3	297	miR-431	23	TGTCTTGCAGGCCGTCATGCAGG
chi-miR-432	1786	177423	miR-432	23	TCTTGGAGTAGGTCATTGGGTGG
chi-miR-433	98	14565	miR-433	22	ATCATGATGGGCTCCTCGGTGT
chi-miR-448	0	2	miR-448	22	TTGCATATGTAGGATGTCCCAT
chi-miR-449a	0	2	miR-449	22	TGGCAGTGTATTGTTAGCTGGT
chi-miR-449c	0	1	miR-449	21	AGGCAGTGCATCTCTAGCTGG
chi-miR-450a	18	735	miR-450	22	TTTTGCGATGTGTTCCTAATAT
chi-miR-451	1025	2433	miR-451	23	AAACCGTTACCATTACTGAGTTT
chi-miR-452	356	14047	miR-452	22	TGTTTGCAGAGGAAACTGAGAC
chi-miR-454	0	9	miR-454	23	TAGTGCAATATTGCTTATAGGGT
chi-miR-455-3p	96	539	miR-455	22	GCAGTCCATGGGCATATACACT
chi-miR-455-5p	10	71	miR-455	21	TATGTGCCTTTGGACTACATC
chi-miR-483	0	114	miR-483	21	TCACTCCTCTCCTCCCGTCTT
chi-miR-484	20	184	miR-484	22	TCAGGCTCAGTCCCCTCCCGAT
chi-miR-485	549	12045	miR-485	23	AGAGGCTGGCCGTGATGAATTCG
chi-miR-486	8834	5883	miR-486	22	TCCTGTACTGAGCTGCCCCGAG
chi-miR-487a	0	206	miR-487	21	AATCATACAGGGACATCCAGT
chi-miR-487b	236	13663	miR-487	22	AATCGTACAGGGTCATCCACTT
chi-miR-489	0	3	miR-489	22	GTGACATCACATATATGGCGAC
chi-miR-490	0	31	miR-490	22	CAACCTGGAGGACTCCATGCTG
chi-miR-491	2	6	miR-491	22	AGTGGGGAACCCTTCCATGAGG
chi-miR-493	27	1287	miR-493	22	TGAAGGTCTACTGTGTGCCAGG
chi-miR-494	273	16083	miR-494	22	TGAAACATACACGGGAAACCTC
chi-miR-495	727	75454	miR-495	22	AAACAAACATGGTGCACTTCTT
chi-miR-496	3	317	miR-496	22	TGAGTATTACATGGCCAATCTC
chi-miR-497	313	99	miR-497	22	CAGCAGCACACTGTGGTTTGTA
chi-miR-499	30477	88088	miR-499	21	TTAAGACTTGCAGTGATGTTT
chi-miR-500	9	392	miR-500	23	TAATCCTTGCTACCTGGGTGAGA
chi-miR-502a	37	53	miR-502	22	AATGCACCTGGGCAAGGATTCA
chi-miR-502b	1	9	miR-502	21	AATCCACCTGGGCAAGGATTC
chi-miR-503-3p	1	204	miR-503	23	GGAGTATTGTTTCTGCTGCCCGG
chi-miR-503-5p	535	55405	miR-503	20	TAGCAGCGGGAACAGTACTG
chi-miR-504	68	175	miR-504	22	AGACCCTGGTCTGCACTCTGTC
chi-miR-505	0	19	miR-505	22	CGTCAACACTTGCTGGTTTCCT
chi-miR-532	1383	16971	miR-532	22	CATGCCTTGAGTGTAGGACCGT
chi-miR-539	0	18	miR-539	22	GGAGAAATTATCCTTGGTGTGT
chi-miR-541	4	341	miR-541	22	TGGTGGGCACAGAATCCGGCCT
chi-miR-542-5p	7	436	miR-542	22	TCGGGGATCATCATGTCACGAG
chi-miR-543	489	62573	miR-543	22	AAACATTCGCGGTGCACTTCTT
chi-miR-544a	1	13	miR-544	22	ATTCTGCATTTTTAGCAAGTTC
chi-miR-545-3p	1	3	miR-545	22	ATCAACAAACATTTATTGTGTG
chi-miR-545-5p	2	3	miR-545	21	TCAGTAAATGTTTATTGGATG
chi-miR-551b	2	4	miR-551	22	GGCGACCCATACTTGGTTTCAG
chi-miR-574	12	92	miR-574	24	TGAGTGTGTGTGTGTGAGTGTGTG
chi-miR-582	0	2	miR-582	23	TTACAGTTGTTCAACCAGTTACT
chi-miR-592	0	1	miR-592	23	ATTGTGTCAATATGCGATGATGT
chi-miR-6119-3p	1	3	miR-6119	23	GCAAATCATTTTTTACTCTCCAA
chi-miR-6119-5p	120	188	miR-6119	23	AGAGGTAAAAAATTGATTTGACT
chi-miR-6123	9	214	miR-6123	21	TGCCAAGCCCACGTTCAAAGG
chi-miR-615	1	12	miR-615	22	GGGGGTCCCCGGTGCTCGGATC
chi-miR-628	13	11	miR-628	22	ATGCTGACATATTTACTAGAGG
chi-miR-652	8	77	miR-652	21	AATGGCGCCACTAGGGTTGTG
chi-miR-6527	0	2	miR-6527	21	CACGTGGACGAAGAGATGGGA
chi-miR-6528	0	17	miR-6528	20	AGAGGGAAGAGGGAAGGAGG
chi-miR-6529	436	3618	miR-6529	21	GAGAGATCAGAGGCGCAGAGT
chi-miR-6535	0	5	miR-6535	22	TAGGGGGAGCGGTTGGAGGACT
chi-miR-654	0	12	miR-654	22	TATGTCTGCTGACCATCACCTT
chi-miR-655	306	9351	miR-656	22	ATAATACATGGTTAACCTCTCT
chi-miR-656	1	23	miR-656	21	AATATTATACAGTCAACCTCT
chi-miR-660	867	6289	miR-660	22	TACCCATTGCATATCGGAGCTG
chi-miR-664	19	4	miR-664	22	CAGGCTGGGGTGTGTGTGGATG
chi-miR-665	48	1633	miR-665	20	ACCAGTAGGCCGAGGCCCCT
chi-miR-671	1	0	miR-671	23	AGGAAGCCCTGGAGGGGCTGGAG
chi-miR-677	1	2	miR-677	23	CTCACTGATGAGCAGCTTCTGAC
chi-miR-7	23	53	miR-7	24	TGGAAGACTAGTGATTTTGTTGTT
chi-miR-708	51	412	miR-708	23	AAGGAGCTTACAATCTAGCTGGG
chi-miR-744	60	338	miR-744	22	TGCGGGGCTAGGGCTAACAGCA
chi-miR-758	0	37	miR-758	22	TTTGTGACCTGGTCCACTAACC
chi-miR-760-3p	16	184	miR-760	20	CGGCTCTGGGTCTGTGGGGA
chi-miR-767	4	50	miR-767	23	TGCACCATGGTTGTCTGAGCATG
chi-miR-769	0	2	miR-769	22	TGAGACCTCCGGGTTCTGAGCT
chi-miR-874	9	96	miR-874	22	CTGCCCTGGCCCGAGGGACCGA
chi-miR-876	0	1	miR-876	22	TGGATTTCTTTGTGAATCACCA
chi-miR-877	34	159	miR-877	20	GTAGAGGAGATGGCGCAGGG
chi-miR-885	13	0	miR-885	22	TCCATTACACTACCCTGCCTCT
chi-miR-92a	905	6689	miR-92	22	TATTGCACTTGTCCCGGCCTGT
chi-miR-92b	30	179	miR-92	22	TATTGCACTCGTCCCGGCCTCC
chi-miR-93	162	1004	miR-93	22	CAAAGTGCTGTTCGTGCAGGTA
chi-miR-935	6	37	miR-935	23	CCAGTTACCGCTTCCGCTACCGC
chi-miR-9-3p	2	10	miR-9	17	ATAAAGCTAGATAACCG
chi-miR-95	99	67	miR-95	22	TTCAACGGGTATTTATTGAGCA
chi-miR-9-5p	2	33	miR-9	22	TCTTTGGTTATCTAGCTGTATG
chi-miR-96	1	0	miR-96	23	TTTGGCACTAGCACATTTTTGCT
chi-miR-98	401	2775	miR-98	22	TGAGGTAGTAAGTTGTATTGTT
chi-miR-99a-3p	93	199	miR-99	19	CAAGCTCGCTTCTATGGGT
chi-miR-99a-5p	1553	5095	miR-99	21	AACCCGTAGATCCGATCTTGT
chi-miR-99b	340	2602	miR-99	22	CACCCGTAGAACCGACCTTGCG
chi-miR-1185-3p	2	544	miR-1185	22	ATATACAGAGGGAGACTCTTAT
chi-miR-1185-5p	22	501	miR-1185	22	AGAGGATACCCTTTGTATGTTC
chi-miR-1193-3p	0	1	miR-1193	22	TAGGTCACCCGTTTGACTATCA
chi-miR-1193-5p	1	36	miR-1193	23	GGGATGGTAGACCGGTGACGTGC
chi-miR-1197-3p	1	53	miR-1197	21	TAGGACACATGGTCTACTTCT
chi-miR-1197-5p	0	14	miR-1197	22	CCCTTCCTGGTATTTGAAGACG
chi-miR-134-3p	0	5	miR-134	23	TCTGGGCTGCCTCGTCACCAACT
chi-miR-134-5p	3	224	miR-134	21	TGTGACTGGTTGACCAGAGGG
chi-miR-154a-3p	0	10	miR-154	22	AATCATACACGGTTCACCTATT
chi-miR-154a-5p	4	29	miR-154	22	TAGGTTATCCGTGTAGCCTTCG
chi-miR-154b-3p	6	298	miR-154	23	AATCATACATGGTTGACCTTTTT
chi-miR-154b-5p	335	6429	miR-154	23	AGAGGTCTTCCATGGTGCATTCG
chi-miR-299-3p	171	6420	miR-299	22	TATGTGGGACGGTAAACCGCTT
chi-miR-299-5p	307	12279	miR-299	22	TGGTTTACCGTCCCACATACAT
chi-miR-323a-3p	25	3462	miR-323	21	CACATTACACGGTCGACCTCT
chi-miR-323a-5p	0	158	miR-323	21	AGGTGGTCCGTGGCGCGTTCG
chi-miR-323b	1	37	miR-323	21	CCCAATACACGGTCGATCTCT
chi-miR-323c	43	2842	miR-323	21	CACAATACACGGTCGGCCTCT
chi-miR-329a-3p	6	285	miR-329	22	AACACACCTGGTTAACCTTTTT
chi-miR-329a-5p	1	30	miR-329	22	GAGGTTTTCTAGGTCTCCGTTT
chi-miR-329b-3p	60	4327	miR-329	22	AACACACCTGGTTAACCTCTTT
chi-miR-329b-5p	3	41	miR-329	23	GAGGTTTTCTGGGTTTCTGTTTC
chi-miR-370-3p	2	359	miR-370	24	GCCTGCTGGGGTGGAACCTGGTAT
chi-miR-370-5p	0	3	miR-370	22	CAGGTCACGTCTCTGCAGTTAC
chi-miR-376a-3p	9	168	miR-376	21	ATCATAGAGGAAAATCCACGT
chi-miR-376a-5p	0	42	miR-376	22	TAGATTCTCCTTCTATGAGTAC
chi-miR-376b-3p	59	1902	miR-376	21	ATCATAGAGGAAAATCCATGT
chi-miR-376b-5p	19	208	miR-376	22	GGTGGATATTCCTTCTATGTTT
chi-miR-376c-3p	221	3637	miR-376	21	AACATAGAGGAAATTCCACGT
chi-miR-376d	7	237	miR-376	21	ATCATAGAGGAAAATCCACAT
chi-miR-376e-3p	73	1182	miR-376	22	AACATAGAGGAAAATCCACATT
chi-miR-376e-5p	19	207	miR-376	22	GGTGGATATTCCTTCTATGTTT
chi-miR-377-3p	5	95	miR-377	22	ATCACACAAAGGCAACTTTTGT
chi-miR-379-3p	52	2748	miR-379	22	TATGTAACACGGTCCACTAACT
chi-miR-379-5p	829	18488	miR-379	22	TGGTAGACTATGGAACGTAGGC
chi-miR-380-5p	0	4	miR-380	22	ATGGTTGACCACAGAACATGCG
chi-miR-381-3p	51	256	miR-381	21	ATATACAAGGGCAAGCTCTCT
chi-miR-381-5p	37	156	miR-381	20	AGCGAGGTTGCCCTTTGTAT
chi-miR-382-3p	150	5012	miR-382	21	AATCATTCACGGACAACACTT
chi-miR-382-5p	269	11139	miR-382	22	GAAGTTGTTCGTGGTGGATTCG
chi-miR-3955-3p	0	2	miR-3955	21	TGGGATTTTAGTCCATCATAG
chi-miR-3955-5p	2	36	miR-3955	22	TTTGATGGCTGATCCTCTCACT
chi-miR-3956-3p	0	28	miR-3956	23	TCTGACCTTCCTGCATCCCGTTT
chi-miR-3956-5p	3	146	miR-3956	23	GTACGTGGATGCTGAAGGTCAGA
chi-miR-3957-3p	9	829	miR-3957	22	ACGCACAGCACCTCACTGAGCT
chi-miR-3957-5p	0	68	miR-3957	24	CTCGGAGAGTGGAGCTGTGGGTGT
chi-miR-3958-3p	22323	671096	miR-3958	22	AGATATTGCACGGTTGATCTCT
chi-miR-3958-5p	0	29	miR-3958	22	AGGTTGTCCGTGATGTATTTGC
chi-miR-3959-3p	1	17	miR-3959	22	TGTATGTCAACTGATCCACAGT
chi-miR-3959-5p	356	8549	miR-3959	22	GGTTGATCAGAGAACATACATT
chi-miR-409-3p	97	5950	miR-409	23	CGAATGTTGCTCGGTGAACCCCT
chi-miR-409-5p	76	1292	miR-409	23	AGGTTACCCGAGCAACTTTGCAT
chi-miR-410-3p	34	2940	miR-410	21	AATATAACACAGATGGCCTGT
chi-miR-410-5p	0	66	miR-410	23	CGCCACTTTGGGTACTTGAGGAG
chi-miR-411a-3p	45	2507	miR-411	21	TATGTAACACGGTCCACTAAC
chi-miR-411a-5p	1390	12574	miR-411	22	ATAGTAGACCGTATAGCGTACG
chi-miR-411b-3p	2	90	miR-411	21	TATGTAACATGGTCCACTAAT
chi-miR-411b-5p	5	87	miR-411	22	TGGTCGACCATAAAACGTACGT
chi-miR-412-3p	14	2138	miR-412	23	TGGTCGACCAGTTGGAAAGTAAT
chi-miR-433-3p	98	14565	miR-433	22	ATCATGATGGGCTCCTCGGTGT
chi-miR-433-5p	1	43	miR-433	23	TACGGTGAGCCTGTCATTGTTCA
chi-miR-485-3p	222	8374	miR-485	22	GTCATACACGGCTCTCCTCTCT
chi-miR-485-5p	549	12045	miR-485	23	AGAGGCTGGCCGTGATGAATTCG
chi-miR-487a-3p	0	205	miR-487a	22	ATCATACAGGGACATCCAGTTT
chi-miR-487b-3p	233	13620	miR-487b	22	AATCGTACAGGGTCATCCACTT
chi-miR-487b-5p	2	70	miR-487b	22	AGTGGTTATCCCTGTCCTGTTC
chi-miR-493-3p	27	1287	miR-493	22	TGAAGGTCTACTGTGTGCCAGG
chi-miR-493-5p	88	4116	miR-493	22	TTGTACATGGTAGGCTTTCATT
chi-miR-494-3p	273	16083	miR-494	23	TGAAACATACACGGGAAACCTCT
chi-miR-495-3p	731	75554	miR-495	22	AAACAAACATGGTGCACTTCTT
chi-miR-495-5p	5	96	miR-495	23	AGAAGTCGCCCATGTTCTTTTCG
chi-miR-496-3p	3	317	miR-496	21	TGAGTATTACATGGCCAATCT
chi-miR-496-5p	0	5	miR-496	20	GAGTCGGGTACTCGAATGGA
chi-miR-539-3p	0	87	miR-539	23	AATCATACAAGGACAATTTCTTT
chi-miR-539-5p	0	18	miR-539	22	AGAAATTATCCTTGGTGTGTTC
chi-miR-541-3p	8	1105	miR-541	24	TGGTGGGCACAGAATCCGGCCTTT
chi-miR-541-5p	110	8354	miR-541	25	AAAGGATTCTGCTGTCGGTCCCACT
chi-miR-543-3p	489	62573	miR-543	23	AAACATTCGCGGTGCACTTCTTT
chi-miR-543-5p	0	64	miR-543	19	ACCTGTGGTGCTTAAGGAG
chi-miR-544-3p	1	13	miR-544	21	ATTCTGCATTTTTAGCAAGTT
chi-miR-544-5p	11	320	miR-544	21	TCTTGTTAAAAGGCAGATTCT
chi-miR-655-3p	306	9351	miR-665	22	ATAATACATGGTTAACCTCTCT
chi-miR-655-5p	0	6	miR-665	22	AGAGGTTATCCGTGTTATGTTC
chi-miR-665-3p	48	1633	miR-665	22	ACCAGTAGGCCGAGGCCCCTCA
chi-miR-665-5p	0	14	miR-665	22	AGGGGTCTTGGCCTCTGCCCAT
chi-miR-668-3p	6	280	miR-668	21	ATGTCACTCGGCCCACTACCC
chi-miR-668-5p	0	1	miR-668	21	GTAAGTGCGTCTCGGGTGAGT
chi-miR-758-3p	0	37	miR-758	20	TTTGTGACCTGGTCCACTAA
chi-miR-758-5p	0	1	miR-758	21	TGGTTGACCAGAGAGCACACA
Note: (1) FC-Fetal caprine muscle tissue (2) SMC-Six month old caprine muscle tissue
