# Supplementary material for: Identification and Profiling of microRNAs and Their Target Genes from Developing Caprine Skeletal Muscle
Source: PLoS One. 2014 May 12;9(5):e96857. doi: 10.1371/journal.pone.0096857 (PMC4018397; doi:10.1371/journal.pone.0096857)
Supplement: Table S2 — Nucleotide compositions of known miRNAs in this study. (XLSX) [file pone.0096857.s003.xlsx]

## Sheet: Sheet1
Table S2 Nucleotide composition of known miRNAs in this study
Table S2a miRNA first nucleotide bias
	Fetal caprine library						Six month-old caprine library
length	A	U	C	G		length	A	U	C	G
18	36	1	0	22		18	16	5	0	4
19	257	131	2	1		19	44	0	12	2
20	2445	662	73	14		20	2003	380	6	3
21	229787	260826	12405	12429		21	55478	32011	1256	1040
22	1878771	15057668	42897	45453		22	129604	21601352	5503	10280
23	41158	133705	8525	3568		23	3491	35130	2368	720
24	17042	9432	51	398		24	1414	7465	0	48
25	40121	1	93	0		25	4292	0	0	0
28	0	0	0	1		27	3	0	0	0
Table S 2b miRNA nucleotide bias at each position
	Fetal caprine library						Six month-old caprine library
position	A	U	C	G		position	A	U	C	G
1	2169203	15462293	63951	61862		1	191990	21676338	9133	12091
2	520478	179010	574859	16482962		2	79155	70564	109496	21630337
3	10413369	338847	374569	6630524		3	2311239	74297	93247	19410769
4	6918827	1539590	396744	8902148		4	19460060	60321	85552	2283619
5	8204619	362258	55615	9134817		5	19503274	60825	12321	2313132
6	493697	16374359	434758	454495		6	120934	21576965	108356	83297
7	9129985	1617810	354907	6654607		7	2236266	112093	129252	19411941
8	183494	7001199	458419	10114197		8	76751	19497424	58164	2257213
9	6748151	8943985	1499792	565381		9	19428825	2312166	98713	49848
10	16380633	477901	234732	664043		10	21588794	89147	42587	169024
11	3898699	406882	1600420	11851308		11	18450971	113679	116354	3208548
12	3255256	490572	421069	13590412		12	1030695	91762	96378	20670717
13	6708482	8916441	357573	1774813		13	19460864	2181709	64032	182947
14	6967108	9908599	436492	445110		14	19483970	2290245	41270	74067
15	539772	1412656	354786	15450095		15	96379	72055	94195	21626923
16	524325	15186475	410917	1635592		16	127997	21561974	86312	113269
17	12943954	623485	354337	3835533		17	20547137	104442	55175	1182798
18	250439	16351602	597894	557374		18	110427	21544152	121688	113285
19	7449826	766143	1478770	8062570		19	2041972	106514	105989	19635077
20	260132	8144025	406965	8946187		20	41495	19522871	38309	2286877
21	3759174	9429753	1538646	3026542		21	18444739	2305405	72923	1064093
22	406774	13926603	138385	2766906		22	72484	20711133	56153	957605
23	3909	87816	32954	89200		23	498	19897	25978	4263
24	93	26652	173	5		24	47	8741	133	6
