# Supplementary material for: Identification and Profiling of microRNAs and Their Target Genes from Developing Caprine Skeletal Muscle
Source: PLoS One. 2014 May 12;9(5):e96857. doi: 10.1371/journal.pone.0096857 (PMC4018397; doi:10.1371/journal.pone.0096857)
Supplement: Table S3 — Family analysis of known miRNA. (XLSX) [file pone.0096857.s004.xlsx]

## Sheet: Sheet1
Table S3 Family analysis of known miRNA
	let-7	mir-1	mir-34	mir-31	mir-9	mir-15	mir-17	mir-19	mir-21	mir-22	mir-23	mir-24	mir-25	mir-26	mir-27	mir-28	mir-29	mir-30	mir-33	mir-95	mir-96	mir-10	mir-101	mir-103	mir-105	mir-7	mir-124	mir-126	mir-127	mir-128	mir-130	mir-132	mir-133	mir-134	mir-135	mir-136	mir-138	mir-140	mir-142	mir-144	mir-145	mir-146	mir-149	mir-150	mir-148	mir-154	mir-155	mir-129	mir-181
Caenorhabditis_elegans	+	+	+	+	+	-	-	-	-	-	-	-	-	-	-	-	-	-	-	-	-	-	-	-	-	-	+	-	-	-	-	-	-	-	-	-	-	-	-	-	-	-	-	-	-	-	-	-	-
Homo_sapiens	+	+	+	+	+	+	+	+	+	+	+	+	+	+	+	+	+	+	+	+	+	+	+	+	+	+	+	+	+	+	+	+	+	+	+	+	+	+	+	+	+	+	+	+	+	+	+	+	+
Drosophila_melanogaster	+	+	+	+	+	-	-	-	-	-	-	-	+	-	-	-	+	-	+	-	-	+	-	-	-	+	+	-	-	-	-	-	+	-	-	-	-	-	-	-	-	-	-	-	-	-	-	-	-
Mus_musculus	+	+	+	+	+	+	+	+	+	+	+	+	+	+	+	+	+	+	+	+	+	+	+	+	+	+	+	+	+	+	+	+	+	+	+	+	+	+	+	+	+	+	+	+	+	+	+	+	+
Caenorhabditis_briggsae	+	+	+	+	+	-	-	-	-	-	-	-	-	-	-	-	-	-	-	-	-	-	-	-	-	-	+	-	-	-	-	-	-	-	-	-	-	-	-	-	-	-	-	-	-	-	-	-	-
Rattus_norvegicus	+	+	+	+	+	+	+	+	+	+	+	+	+	+	+	+	+	+	+	+	+	+	+	+	+	+	+	+	+	+	+	+	+	+	+	+	+	+	+	+	+	+	-	+	+	+	-	+	+
Gallus_gallus	+	+	+	+	+	+	+	+	+	+	+	+	+	+	+	-	+	+	+	-	-	+	+	+	-	+	+	+	-	+	+	-	+	-	+	-	+	+	+	+	-	+	-	-	+	-	+	-	+
Drosophila_pseudoobscura	+	+	+	+	+	-	-	-	-	-	-	-	+	-	-	-	+	-	+	-	-	+	-	-	-	+	+	-	-	-	-	-	+	-	-	-	-	-	-	-	-	-	-	-	-	-	-	-	-
Danio_rerio	+	+	+	+	+	+	+	+	+	+	+	+	+	+	+	-	+	+	-	-	+	+	+	+	-	+	+	+	-	+	+	+	+	-	+	-	+	+	+	+	+	+	-	-	+	-	+	+	+
Xenopus_laevis	-	+	-	-	-	+	+	+	-	-	+	+	+	-	-	-	-	-	-	-	-	-	-	-	-	-	-	-	-	-	-	-	+	-	-	-	-	-	+	-	-	-	-	-	-	-	-	-	-
Ovis_aries	-	-	-	-	-	-	-	-	-	-	-	-	-	-	-	-	-	-	-	-	-	-	-	-	-	-	-	-	+	-	-	-	-	+	-	+	-	-	-	-	-	-	-	-	-	+	-	-	-
Apis_mellifera	+	+	+	+	+	-	-	-	-	-	-	-	+	-	-	-	+	-	+	-	-	+	-	-	-	+	+	-	-	-	-	-	+	-	-	-	-	-	-	-	-	-	-	-	-	-	-	-	-
Anopheles_gambiae	+	+	+	-	+	-	-	-	-	-	-	-	+	-	-	-	-	-	-	-	-	+	-	-	-	+	+	-	-	-	-	-	+	-	-	-	-	-	-	-	-	-	-	-	-	-	-	-	-
Canis_familiaris	+	+	+	+	+	+	+	+	+	+	+	+	+	+	+	+	+	+	+	+	+	+	+	+	+	+	+	+	+	+	+	+	+	+	+	+	+	+	+	+	+	+	+	+	+	+	+	+	+
Sus_scrofa	+	+	+	+	+	+	+	+	+	+	+	+	+	+	+	+	+	+	-	+	-	+	+	+	+	+	+	+	+	+	+	+	+	-	+	+	+	+	+	+	+	+	+	+	+	+	+	+	+
Macaca_mulatta	+	+	+	+	+	+	+	+	+	+	+	+	+	+	+	+	+	+	+	+	+	+	+	+	+	+	+	+	+	+	+	+	+	+	+	+	+	+	+	+	+	+	+	+	+	+	+	+	+
Gorilla_gorilla	+	+	+	+	+	+	+	+	+	+	+	+	+	+	+	+	+	+	+	+	+	+	+	+	+	+	+	-	+	+	+	-	+	+	+	+	+	+	+	+	+	+	+	+	+	+	+	+	+
Pongo_pygmaeus	+	+	+	+	+	+	+	+	+	+	+	+	+	+	+	+	+	+	+	+	+	+	+	+	+	+	+	+	+	+	+	+	+	+	+	+	+	+	+	+	+	+	+	+	+	+	+	+	+
Pan_paniscus	+	+	+	+	-	+	+	+	+	+	+	+	+	+	+	+	+	+	+	+	+	+	+	+	+	+	+	-	-	+	+	-	+	+	+	+	-	-	-	+	-	-	-	-	-	+	-	-	+
Ateles_geoffroyi	+	-	+	-	+	+	+	+	+	+	+	-	+	-	+	+	+	+	-	-	-	+	+	+	-	-	+	-	+	+	-	-	+	-	+	-	-	-	-	-	-	-	-	-	-	-	-	-	-
Pan_troglodytes	+	+	+	+	+	+	+	+	+	+	+	+	+	+	+	+	+	+	+	+	+	+	+	+	+	+	+	+	+	+	+	-	+	+	+	+	+	+	+	+	+	+	+	+	+	+	+	+	+
Lagothrix_lagotricha	-	-	+	-	+	+	+	+	-	+	-	-	+	+	-	+	+	+	-	+	-	+	+	+	+	+	+	-	+	-	-	-	+	-	+	-	-	-	-	-	-	-	-	-	-	-	-	-	+
Macaca_nemestrina	-	+	+	+	+	+	+	+	+	+	+	+	+	+	+	+	+	+	+	-	+	+	+	+	+	+	-	-	+	-	+	-	+	+	-	-	-	+	-	+	+	-	-	-	-	+	-	-	+
Saguinus_labiatus	-	-	+	-	-	+	+	+	-	+	+	-	+	-	+	+	+	-	-	+	+	+	+	-	+	+	-	-	+	+	-	-	+	-	-	-	-	-	-	-	-	-	-	-	-	-	-	-	+
Lemur_catta	-	-	-	-	-	+	+	+	-	+	+	-	+	-	+	-	-	-	-	-	-	+	-	-	-	-	-	-	-	-	-	-	-	-	-	-	-	-	-	-	-	-	-	-	-	-	-	-	-
Fugu_rubripes	+	+	-	-	+	+	+	+	+	+	+	+	+	+	+	-	+	+	-	-	+	+	+	+	-	+	+	+	-	+	+	+	+	-	+	-	+	+	+	+	-	-	-	-	+	-	-	+	+
Tetraodon_nigroviridis	+	+	-	-	+	+	+	+	+	+	+	+	+	+	+	-	+	+	-	-	+	+	+	+	-	+	+	+	-	+	+	+	+	-	+	-	+	+	+	+	-	-	-	-	+	-	-	+	+
Bos_taurus	+	+	+	+	+	+	+	+	+	+	+	+	+	+	+	+	+	+	+	+	+	+	+	+	+	+	+	+	+	+	+	+	+	+	+	+	+	+	+	+	+	+	+	+	+	+	+	+	+
Xenopus_tropicalis	+	+	+	+	+	+	+	+	-	+	+	+	+	+	+	-	+	+	+	-	+	+	+	+	-	+	+	+	-	+	+	+	+	-	+	-	+	+	+	+	+	+	-	+	+	-	+	+	+
Bombyx_mori	+	+	+	+	+	-	-	-	-	-	-	-	+	-	-	-	+	-	+	-	-	+	-	-	-	+	+	-	-	-	-	-	+	-	-	-	-	-	-	-	-	-	-	-	-	-	-	-	-
Schmidtea_mediterranea	-	-	-	+	+	-	-	-	-	-	-	-	-	-	-	-	-	-	-	-	-	-	-	-	-	-	+	-	-	-	-	-	-	-	-	-	-	-	-	-	-	-	-	-	-	-	-	-	-
Monodelphis_domestica	+	+	+	+	+	+	+	+	+	+	+	+	+	+	+	+	+	+	+	-	+	+	+	+	-	+	+	+	-	+	+	+	+	-	+	-	+	+	+	+	+	+	-	+	+	-	-	+	+
Cricetulus_griseus	+	+	+	+	+	+	+	+	+	+	+	+	+	+	+	+	+	+	+	-	-	+	+	+	-	+	+	+	-	+	+	+	-	+	-	-	+	+	+	+	-	+	+	-	+	+	+	+	+
Symphalangus_syndactylus	-	-	-	-	-	-	-	-	-	-	-	-	-	-	-	-	-	-	-	-	-	-	-	-	-	-	-	-	-	-	-	-	-	-	-	-	-	-	-	-	-	-	-	-	-	-	-	-	-
Pygathrix_bieti	-	-	-	-	-	-	-	-	-	-	-	-	-	-	-	-	-	-	-	-	-	-	-	-	-	-	-	-	-	-	-	-	-	-	-	-	-	-	-	-	-	-	-	-	-	-	-	-	-
Ornithorhynchus_anatinus	+	+	+	+	+	+	+	+	+	+	+	+	+	+	+	-	+	+	+	-	+	+	+	+	-	+	+	+	-	+	+	-	+	-	+	-	+	+	+	+	+	+	-	+	+	-	+	+	+
Oikopleura_dioica	-	+	-	-	-	-	-	-	-	-	-	-	-	-	-	-	-	-	-	-	-	-	-	-	-	+	+	-	-	-	-	-	-	-	-	-	-	-	-	-	-	-	-	-	-	-	-	-	-
Ciona_intestinalis	+	+	+	+	-	-	-	-	-	-	-	-	+	-	-	-	-	-	+	-	-	-	-	-	-	+	+	+	-	-	-	-	+	-	-	-	-	-	-	-	-	-	-	-	-	-	-	-	-
Ciona_savignyi	+	-	+	+	-	-	-	-	-	-	-	-	+	-	-	-	-	-	-	-	-	-	-	-	-	+	+	+	-	-	-	-	+	-	-	-	-	-	-	-	-	-	-	-	-	-	-	-	-
Tribolium_castaneum	+	+	+	+	+	-	-	-	-	-	-	-	+	-	-	-	+	-	+	-	-	+	-	-	-	+	+	-	-	-	-	-	+	-	-	-	-	-	-	-	-	-	-	-	-	-	-	-	-
Drosophila_ananassae	+	+	+	+	+	-	-	-	-	-	-	-	+	-	-	-	+	-	+	-	-	+	-	-	-	+	+	-	-	-	-	-	+	-	-	-	-	-	-	-	-	-	-	-	-	-	-	-	-
Drosophila_erecta	+	+	+	+	+	-	-	-	-	-	-	-	+	-	-	-	+	-	+	-	-	+	-	-	-	+	+	-	-	-	-	-	+	-	-	-	-	-	-	-	-	-	-	-	-	-	-	-	-
Drosophila_grimshawi	+	+	+	+	+	-	-	-	-	-	-	-	+	-	-	-	+	-	+	-	-	+	-	-	-	+	+	-	-	-	-	-	+	-	-	-	-	-	-	-	-	-	-	-	-	-	-	-	-
Drosophila_mojavensis	+	+	+	+	+	-	-	-	-	-	-	-	+	-	-	-	+	-	+	-	-	+	-	-	-	+	+	-	-	-	-	-	+	-	-	-	-	-	-	-	-	-	-	-	-	-	-	-	-
Drosophila_persimilis	+	+	+	+	+	-	-	-	-	-	-	-	+	-	-	-	-	-	+	-	-	+	-	-	-	+	+	-	-	-	-	-	+	-	-	-	-	-	-	-	-	-	-	-	-	-	-	-	-
Drosophila_sechellia	+	+	+	+	+	-	-	-	-	-	-	-	+	-	-	-	+	-	+	-	-	+	-	-	-	+	+	-	-	-	-	-	+	-	-	-	-	-	-	-	-	-	-	-	-	-	-	-	-
Drosophila_simulans	+	+	+	+	+	-	-	-	-	-	-	-	+	-	-	-	+	-	+	-	-	+	-	-	-	+	+	-	-	-	-	-	+	-	-	-	-	-	-	-	-	-	-	-	-	-	-	-	-
Drosophila_virilis	+	+	+	+	+	-	-	-	-	-	-	-	+	-	-	-	+	-	+	-	-	+	-	-	-	+	+	-	-	-	-	-	+	-	-	-	-	-	-	-	-	-	-	-	-	-	-	-	-
Drosophila_willistoni	+	+	+	+	+	-	-	-	-	-	-	-	+	-	-	-	+	-	+	-	-	+	-	-	-	+	+	-	-	-	-	-	+	-	-	-	-	-	-	-	-	-	-	-	-	-	-	-	-
Drosophila_yakuba	+	+	+	+	+	-	-	-	-	-	-	-	+	-	-	-	+	-	+	-	-	+	-	-	-	+	+	-	-	-	-	-	+	-	-	-	-	-	-	-	-	-	-	-	-	-	-	-	-
Branchiostoma_floridae	+	+	+	+	+	-	-	-	-	-	-	-	+	-	-	-	+	-	+	-	+	+	-	-	-	+	+	-	-	-	-	-	+	-	+	-	-	-	-	-	-	-	-	-	-	-	-	-	-
Capitella_teleta	+	+	+	+	+	-	-	-	-	-	-	-	+	-	-	-	+	-	+	-	-	+	-	-	-	+	+	-	-	-	-	-	+	-	-	-	-	-	-	-	-	-	-	-	-	-	-	-	-
Lottia_gigantea	+	+	+	+	+	-	-	-	-	-	-	-	+	-	-	-	+	-	+	-	-	+	-	-	-	+	+	-	-	-	-	-	+	-	-	-	-	-	-	-	-	-	-	-	-	-	-	-	-
Nematostella_vectensis	-	-	-	-	-	-	-	-	-	-	-	-	-	-	-	-	-	-	-	-	-	+	-	-	-	-	-	-	-	-	-	-	-	-	-	-	-	-	-	-	-	-	-	-	-	-	-	-	-
Saccoglossus_kowalevskii	+	+	-	+	+	-	-	-	-	-	-	-	+	-	-	-	+	-	+	-	-	+	-	-	-	+	+	-	-	-	-	-	+	-	-	-	-	-	-	-	-	-	-	-	-	-	-	-	-
Strongylocentrotus_purpuratus	+	+	+	+	+	-	-	-	-	-	-	-	+	-	-	-	+	-	+	-	-	+	-	-	-	+	+	-	-	-	-	-	+	-	-	-	-	-	-	-	-	-	-	-	-	-	-	-	-
Amphimedon_queenslandica	-	-	-	-	-	-	-	-	-	-	-	-	-	-	-	-	-	-	-	-	-	-	-	-	-	-	-	-	-	-	-	-	-	-	-	-	-	-	-	-	-	-	-	-	-	-	-	-	-
Cerebratulus_lacteus	-	-	-	-	-	-	-	-	-	-	-	-	-	-	-	-	-	-	-	-	-	-	-	-	-	-	-	-	-	-	-	-	-	-	-	-	-	-	-	-	-	-	-	-	-	-	-	-	-
Haliotis_rufescens	-	-	-	-	-	-	-	-	-	-	-	-	-	-	-	-	-	-	-	-	-	-	-	-	-	-	-	-	-	-	-	-	-	-	-	-	-	-	-	-	-	-	-	-	-	-	-	-	-
Hydra_magnipapillata	-	-	-	-	-	-	-	-	-	-	-	-	-	-	-	-	-	-	-	-	-	-	-	-	-	-	-	-	-	-	-	-	-	-	-	-	-	-	-	-	-	-	-	-	-	-	-	-	-
Ixodes_scapularis	+	+	-	-	+	-	-	-	-	-	-	-	-	-	-	-	+	-	-	-	+	+	-	-	-	+	+	-	-	-	-	-	+	-	-	-	-	-	-	-	-	-	-	-	-	-	-	-	-
Locusta_migratoria	-	-	-	-	+	-	-	-	-	-	-	-	-	-	-	-	-	-	-	-	-	+	-	-	-	-	-	-	-	-	-	-	-	-	-	-	-	-	-	-	-	-	-	-	-	-	-	-	-
Schistosoma_japonicum	+	-	-	-	-	-	-	-	-	-	-	-	-	-	-	-	-	-	-	-	-	-	-	-	-	-	+	-	-	-	-	-	-	-	-	-	-	-	-	-	-	-	-	-	-	-	-	-	-
Schistosoma_mansoni	-	-	-	-	-	-	-	-	-	-	-	-	-	-	-	-	-	-	-	-	-	-	-	-	-	-	-	-	-	-	-	-	-	-	-	-	-	-	-	-	-	-	-	-	-	-	-	-	-
Caenorhabditis_remanei	+	+	+	+	+	-	-	-	-	-	-	-	-	-	-	-	-	-	-	-	-	-	-	-	-	-	+	-	-	-	-	-	-	-	-	-	-	-	-	-	-	-	-	-	-	-	-	-	-
Pristionchus_pacificus	+	+	-	+	+	-	-	-	-	-	-	-	-	-	-	-	-	-	-	-	-	-	-	-	-	-	+	-	-	-	-	-	-	-	-	-	-	-	-	-	-	-	-	-	-	-	-	-	-
Daphnia_pulex	-	+	+	+	+	-	-	-	-	-	-	-	+	-	-	-	+	-	+	-	-	+	-	-	-	+	+	-	-	-	-	-	+	-	-	-	-	-	-	-	-	-	-	-	-	-	-	-	-
Equus_caballus	+	+	+	+	+	+	+	+	+	+	+	+	+	+	+	+	+	+	+	+	+	+	+	+	+	+	+	+	+	+	+	+	+	+	+	+	+	+	+	+	+	+	+	+	+	+	+	+	+
Oryzias_latipes	+	+	-	+	+	+	+	+	+	+	+	+	+	+	+	-	+	+	+	-	-	+	+	+	-	+	+	+	-	+	+	+	+	-	+	-	+	+	+	+	+	+	-	-	+	-	-	-	+
Brugia_malayi	+	-	+	+	+	-	-	-	-	-	-	-	+	-	-	-	-	-	-	-	-	+	-	-	-	+	+	-	-	-	-	-	+	-	-	-	-	-	-	-	-	-	-	-	-	-	-	-	-
Acyrthosiphon_pisum	+	+	+	-	+	-	-	-	-	-	-	-	-	-	-	-	+	-	-	-	-	+	-	-	-	+	+	-	-	-	-	-	-	-	-	-	-	-	-	-	-	-	-	-	-	-	-	-	-
Aedes_aegypti	+	+	+	+	+	-	-	-	-	-	-	-	+	-	-	-	+	-	+	-	-	+	-	-	-	+	+	-	-	-	-	-	+	-	-	-	-	-	-	-	-	-	-	-	-	-	-	-	-
Culex_quinquefasciatus	+	+	-	+	+	-	-	-	-	-	-	-	+	-	-	-	+	-	+	-	-	+	-	-	-	+	+	-	-	-	-	-	+	-	-	-	-	-	-	-	-	-	-	-	-	-	-	-	-
Taeniopygia_guttata	+	+	+	+	+	+	+	+	+	-	+	+	+	+	+	-	+	+	+	-	-	+	+	+	-	+	+	+	-	+	+	+	+	-	+	-	+	+	+	+	-	+	-	-	+	-	+	+	+
Nasonia_vitripennis	+	+	+	+	+	-	-	-	-	-	-	-	+	-	-	-	+	-	+	-	-	+	-	-	-	+	+	-	-	-	-	-	+	-	-	-	-	-	-	-	-	-	-	-	-	-	-	-	-
Strigamia_maritima	-	-	-	-	-	-	-	-	-	-	-	-	-	-	-	-	-	-	-	-	-	-	-	-	-	-	-	-	-	-	-	-	-	-	-	-	-	-	-	-	-	-	-	-	-	-	-	-	-
Nasonia_giraulti	+	+	+	+	+	-	-	-	-	-	-	-	+	-	-	-	+	-	-	-	-	+	-	-	-	-	-	-	-	-	-	-	+	-	-	-	-	-	-	-	-	-	-	-	-	-	-	-	-
Nasonia_longicornis	-	-	+	+	+	-	-	-	-	-	-	-	+	-	-	-	-	-	-	-	-	+	-	-	-	+	-	-	-	-	-	-	+	-	-	-	-	-	-	-	-	-	-	-	-	-	-	-	-
Petromyzon_marinus	+	+	-	-	+	+	+	+	-	+	+	+	+	+	+	-	+	+	+	-	+	+	-	+	-	+	+	-	-	+	+	+	+	-	+	-	+	-	-	+	+	+	-	-	+	-	-	+	+
Xenoturbella_bocki	-	-	-	-	-	-	-	-	-	-	-	-	+	-	-	-	-	-	-	-	-	-	-	-	-	-	+	-	-	-	-	-	-	-	-	-	-	-	-	-	-	-	-	-	-	-	-	-	-
Echinococcus_granulosus	+	+	-	-	+	-	-	-	-	-	-	-	-	-	-	-	-	-	-	-	-	+	-	-	-	+	+	-	-	-	-	-	-	-	-	-	-	-	-	-	-	-	-	-	-	-	-	-	-
Echinococcus_multilocularis	+	+	-	-	+	-	-	-	-	-	-	-	-	-	-	-	-	-	-	-	-	+	-	-	-	+	+	-	-	-	-	-	-	-	-	-	-	-	-	-	-	-	-	-	-	-	-	-	-
Heliconius_melpomene	+	+	+	-	+	-	-	-	-	-	-	-	+	-	-	-	-	-	+	-	-	+	-	-	-	+	+	-	-	-	-	-	+	-	-	-	-	-	-	-	-	-	-	-	-	-	-	-	-
Glottidia_pyramidata	-	-	-	-	-	-	-	-	-	-	-	-	-	-	-	-	-	-	-	-	-	-	-	-	-	-	-	-	-	-	-	-	-	-	-	-	-	-	-	-	-	-	-	-	-	-	-	-	-
Terebratulina_retusa	-	-	-	-	-	-	-	-	-	-	-	-	-	-	-	-	-	-	-	-	-	-	-	-	-	-	-	-	-	-	-	-	-	-	-	-	-	-	-	-	-	-	-	-	-	-	-	-	-
Rhipicephalus_microplus	-	-	-	-	-	-	-	-	-	-	-	-	-	-	-	-	-	-	-	-	-	-	-	-	-	-	-	-	-	-	-	-	-	-	-	-	-	-	-	-	-	-	-	-	-	-	-	-	-
Ascaris_suum	+	+	+	+	+	-	-	-	-	-	-	-	+	-	-	-	-	-	-	-	-	+	-	-	-	+	+	-	-	-	-	-	+	-	-	-	-	-	-	-	-	-	-	-	-	-	-	-	-
Anolis_carolinensis	+	+	+	+	+	+	+	+	+	+	+	+	+	+	+	-	+	+	+	-	-	+	+	+	-	+	+	+	-	+	+	+	+	-	+	-	+	+	+	+	+	+	-	+	+	-	+	+	+
Macropus_eugenii	-	-	-	-	-	+	-	-	-	-	-	-	-	-	-	-	-	-	-	-	-	-	-	-	-	-	-	-	-	-	-	-	-	-	-	-	-	-	-	-	-	-	-	-	-	-	-	-	-
Tetranychus_urticae	-	+	+	-	+	-	-	-	-	-	-	-	+	-	-	-	-	-	-	-	-	+	-	-	-	+	+	-	-	-	-	-	+	-	-	-	-	-	-	-	-	-	-	-	-	-	-	-	-
Sarcophilus_harrisii	+	-	-	-	+	-	+	+	+	-	+	+	+	+	+	-	-	+	-	-	-	+	+	-	-	+	-	+	-	+	+	-	+	-	+	-	+	+	+	-	-	-	-	+	-	-	-	+	+
Haemonchus_contortus	-	+	-	+	+	-	-	-	-	-	-	-	+	-	-	-	-	-	-	-	-	-	-	-	-	-	+	-	-	-	-	-	-	-	-	-	-	-	-	-	-	-	-	-	-	-	-	-	-
Manduca_sexta	+	+	+	+	+	-	-	-	-	-	-	-	+	-	-	-	+	-	+	-	-	+	-	-	-	+	+	-	-	-	-	-	+	-	-	-	-	-	-	-	-	-	-	-	-	-	-	-	-
Marsupenaeus_japonicus	-	-	-	-	-	-	-	-	-	-	-	-	-	-	-	-	-	-	-	-	-	-	-	-	-	-	-	-	-	-	-	-	-	-	-	-	-	-	-	-	-	-	-	-	-	-	-	-	-
Paralichthys_olivaceus	+	+	-	-	+	-	-	-	+	+	-	-	-	-	-	-	-	-	-	-	-	+	-	-	-	-	+	-	-	-	-	-	+	-	-	-	-	+	-	+	-	-	-	-	-	-	-	-	-
Hippoglossus_hippoglossus	-	-	-	-	-	-	-	-	-	-	-	-	-	-	-	-	-	-	-	-	-	-	-	-	-	-	-	-	-	-	-	-	-	-	-	-	-	-	-	-	-	-	-	-	-	-	-	-	-
Cyprinus_carpio	+	+	+	-	+	+	+	+	+	+	+	+	+	+	+	-	+	+	-	-	+	+	+	+	-	+	+	+	-	+	+	+	+	-	+	-	+	+	+	+	-	+	-	-	+	-	+	+	+
[truncated: 122 more columns]
