# Supplementary material for: Identification and Profiling of microRNAs and Their Target Genes from Developing Caprine Skeletal Muscle
Source: PLoS One. 2014 May 12;9(5):e96857. doi: 10.1371/journal.pone.0096857 (PMC4018397; doi:10.1371/journal.pone.0096857)
Supplement: Table S4 — Known miRNAs expression profiles of the two libraries. (XLS) [file pone.0096857.s005.xls]

## Sheet: Sheet1
Table S4 The known miRNAs expression profiles of the two libraries
miR-name	SMC-total-reads	FC-total-reads	SMC-expressed	FC-expressed	SMC-std	FC-std	fold-change(log2 FC/SMC)	p-value	sig-lable
chi-let-7a-5p	15593721	15627457	413551	1521553	26520.4	97364.1	1.87629	0	**
chi-let-7b	15593721	15627457	225830	821526	14482.1	52569.4	1.85995	0	**
chi-let-7c	15593721	15627457	93292	632168	5982.66	40452.4	2.75736	0	**
chi-let-7d	15593721	15627457	12377	77925	793.717	4986.42	2.65131	0	**
chi-let-7e	15593721	15627457	9774	173110	626.791	11077.3	4.14348	0	**
chi-let-7f	15593721	15627457	521706	1529359	33456.2	97863.6	1.5485	0	**
chi-let-7g	15593721	15627457	42530	100560	2727.38	6434.83	1.23839	0	**
chi-let-7i	15593721	15627457	8212	79377	526.622	5079.33	3.2698	0	**
chi-miR-1	15593721	15627457	9986601	1929430	640425	123464	-2.37494	0	**
chi-miR-100	15593721	15627457	296	697	18.982	44.601	1.23244	6.8373e-38	**
chi-miR-101	15593721	15627457	15532	11970	996.042	765.96	-0.378938	2.68719e-104
chi-miR-103	15593721	15627457	15021	77519	963.272	4960.44	2.36445	0	**
chi-miR-105b	15593721	15627457	0	17	0.01	1.0878	6.76527	7.77916e-06	**
chi-miR-106a	15593721	15627457	3	21	0.1924	1.3438	2.80414	0.000159813	**
chi-miR-106b	15593721	15627457	151	798	9.6834	51.064	2.39872	8.77114e-107	**
chi-miR-107	15593721	15627457	12072	71806	774.158	4594.86	2.56932	0	**
chi-miR-10a	15593721	15627457	1482	5406	95.0383	345.93	1.8639	0	**
chi-miR-10b	15593721	15627457	2958	4742	189.692	303.44	0.677756	7.36866e-92
chi-miR-1185	15593721	15627457	22	502	1.4108	32.1229	4.50902	1.27128e-119	**
chi-miR-1197	15593721	15627457	1	53	0.0641	3.3915	5.72546	3.29187e-15	**
chi-miR-122	15593721	15627457	9	368	0.5772	23.5483	5.35041	1.93736e-96	**
chi-miR-1224	15593721	15627457	1	24	0.0641	1.5358	4.58252	8.25857e-07	**
chi-miR-1246	15593721	15627457	50	58	3.2064	3.7114	0.211009	0.450423
chi-miR-1247-5p	15593721	15627457	34	3	2.1804	0.192	-3.50541	6.44959e-08	**
chi-miR-125a	15593721	15627457	751	4167	48.1604	266.646	2.46901	0	**
chi-miR-125b	15593721	15627457	1952	6593	125.179	421.886	1.75286	0	**
chi-miR-126-3p	15593721	15627457	91	79	5.8357	5.0552	-0.207138	0.351474
chi-miR-126-5p	15593721	15627457	383	186	24.5612	11.9021	-1.04516	6.18706e-17	**
chi-miR-127	15593721	15627457	1377	52201	88.3048	3340.34	5.24136	0	**
chi-miR-1271	15593721	15627457	1	16	0.0641	1.0238	3.99747	0.000147502	**
chi-miR-1277	15593721	15627457	8	87	0.513	5.5671	3.4399	4.0055e-18	**
chi-miR-128	15593721	15627457	17542	64515	1124.94	4128.31	1.8757	0	**
chi-miR-129	15593721	15627457	0	42	0.01	2.6876	8.07017	2.38182e-13	**
chi-miR-129-3p	15593721	15627457	6	2036	0.3848	130.284	8.40333	0	**
chi-miR-129-5p	15593721	15627457	0	42	0.01	2.6876	8.07017	2.38182e-13	**
chi-miR-1298	15593721	15627457	2	53	0.1283	3.3915	4.72433	4.68897e-14	**
chi-miR-1306	15593721	15627457	15	83	0.9619	5.3112	2.46508	8.86281e-13	**
chi-miR-1307	15593721	15627457	331	1174	21.2265	75.1242	1.82341	2.14204e-110	**
chi-miR-130a	15593721	15627457	167	4863	10.7094	311.183	4.86081	0	**
chi-miR-130b	15593721	15627457	34	1637	2.1804	104.751	5.58623	0	**
chi-miR-133a	15593721	15627457	18913	12189	1212.86	779.973	-0.636916	9.88E-324
chi-miR-133b	15593721	15627457	2638	5842	169.171	373.829	1.1439	2.41656e-270	**
chi-miR-135a	15593721	15627457	0	23	0.01	1.4718	7.20144	1.22339e-07	**
chi-miR-136	15593721	15627457	253	1827	16.2245	116.91	2.84915	3.39259e-293	**
chi-miR-138	15593721	15627457	8	27	0.513	1.7277	1.75182	0.00122016	**
chi-miR-139	15593721	15627457	147	510	9.4269	32.6349	1.79156	8.06284e-48	**
chi-miR-140	15593721	15627457	49671	67024	3185.32	4288.86	0.429156	0
chi-miR-142-5p	15593721	15627457	154	178	9.8758	11.3902	0.205824	0.195076
chi-miR-143	15593721	15627457	3531	5366	226.437	343.37	0.600652	5.08655e-84
chi-miR-145	15593721	15627457	1203	4499	77.1464	287.891	1.89985	0	**
chi-miR-1468	15593721	15627457	68	110	4.3607	7.0389	0.69079	0.00170093
chi-miR-146b	15593721	15627457	35	132	2.2445	8.4467	1.91199	1.3173e-14	**
chi-miR-148a	15593721	15627457	282	2254	18.0842	144.233	2.9956	0	**
chi-miR-148b	15593721	15627457	68	347	4.3607	22.2045	2.34822	3.04266e-46	**
chi-miR-150	15593721	15627457	35	5	2.2445	0.3199	-2.8107	7.5807e-07	**
chi-miR-151-3p	15593721	15627457	179	333	11.479	21.3086	0.892439	8.69338e-12
chi-miR-151-5p	15593721	15627457	316	615	20.2646	39.3538	0.957541	7.01006e-23
chi-miR-152	15593721	15627457	2731	21751	175.135	1391.85	2.99046	0	**
chi-miR-154a	15593721	15627457	4	29	0.2565	1.8557	2.85493	6.34229e-06	**
chi-miR-154b	15593721	15627457	335	6429	21.483	411.391	4.25924	0	**
chi-miR-154c	15593721	15627457	22323	671096	1431.54	42943.4	4.9068	0	**
chi-miR-155	15593721	15627457	52	361	3.3347	23.1004	2.79229	4.09102e-58	**
chi-miR-15a	15593721	15627457	323	486	20.7135	31.0991	0.586301	1.0932e-08
chi-miR-15b	15593721	15627457	54	303	3.4629	19.389	2.48519	2.82316e-43	**
chi-miR-16a	15593721	15627457	66	69	4.2325	4.4153	0.0610014	0.806863
chi-miR-16b	15593721	15627457	69	76	4.4249	4.8632	0.136261	0.571377
chi-miR-17-3p	15593721	15627457	32	151	2.0521	9.6625	2.2353	7.56698e-20	**
chi-miR-17-5p	15593721	15627457	69	337	4.4249	21.5646	2.28495	1.5077e-43	**
chi-miR-181a	15593721	15627457	4920	34160	315.512	2185.9	2.79246	0	**
chi-miR-181b	15593721	15627457	964	13460	61.8198	861.305	3.80038	0	**
chi-miR-181c	15593721	15627457	8	186	0.513	11.9021	4.53611	2.26219e-45	**
chi-miR-181d	15593721	15627457	125	1774	8.016	113.518	3.8239	0	**
chi-miR-1839	15593721	15627457	3480	8339	223.167	533.612	1.25767	0	**
chi-miR-185	15593721	15627457	6001	11884	384.834	760.456	0.982628	0
chi-miR-186	15593721	15627457	233	871	14.9419	55.7352	1.89923	5.71268e-87	**
chi-miR-187	15593721	15627457	0	47	0.01	3.0075	8.23242	7.48347e-15	**
chi-miR-188	15593721	15627457	40	244	2.5651	15.6135	2.60571	5.18657e-37	**
chi-miR-18a	15593721	15627457	8	107	0.513	6.8469	3.73842	1.8376e-23	**
chi-miR-18b	15593721	15627457	0	18	0.01	1.1518	6.84775	3.89378e-06	**
chi-miR-190b	15593721	15627457	63	10	4.0401	0.6399	-2.65847	8.44619e-11	**
chi-miR-191	15593721	15627457	3995	14159	256.193	906.034	1.82233	0	**
chi-miR-192	15593721	15627457	1689	5011	108.313	320.654	1.56581	0	**
chi-miR-193a-3p	15593721	15627457	71	150	4.5531	9.5985	1.07596	9.15246e-08	**
chi-miR-193a-5p	15593721	15627457	197	299	12.6333	19.133	0.598832	4.95132e-06
chi-miR-193b	15593721	15627457	1352	319	86.7016	20.4128	-2.08658	7.94731e-152	**
chi-miR-194	15593721	15627457	30	83	1.9239	5.3112	1.465	4.51401e-07	**
chi-miR-196a	15593721	15627457	503	599	32.2566	38.33	0.24888	0.00428598
chi-miR-196b	15593721	15627457	173	251	11.0942	16.0615	0.533801	0.00016238
chi-miR-197	15593721	15627457	32	101	2.0521	6.463	1.6551	1.12419e-09	**
chi-miR-199a-3p	15593721	15627457	24392	180808	1564.22	11569.9	2.88686	0	**
chi-miR-199a-5p	15593721	15627457	83	520	5.3227	33.2748	2.6442	2.64771e-78	**
chi-miR-199b	15593721	15627457	43	262	2.7575	16.7654	2.60405	1.33481e-39	**
chi-miR-199c	15593721	15627457	68	317	4.3607	20.2848	2.21777	1.23292e-39	**
chi-miR-19b	15593721	15627457	65	418	4.1683	26.7478	2.68189	3.05324e-64	**
chi-miR-202	15593721	15627457	1	19	0.0641	1.2158	4.24544	2.14179e-05	**
chi-miR-204	15593721	15627457	9	22	0.5772	1.4078	1.2863	0.0203885	*
chi-miR-206	15593721	15627457	1172192	3477840	75170.8	222547	1.56586	0	**
chi-miR-208b	15593721	15627457	137	67	8.7856	4.2873	-1.03507	7.34909e-07	**
chi-miR-20a	15593721	15627457	27	141	1.7315	9.0226	2.38152	5.41638e-20	**
chi-miR-20b	15593721	15627457	3	73	0.1924	4.6713	4.60164	1.0883e-18	**
chi-miR-210	15593721	15627457	16	172	1.0261	11.0063	3.42309	2.19201e-34	**
chi-miR-214	15593721	15627457	99	4874	6.3487	311.887	5.61842	0	**
chi-miR-21-5p	15593721	15627457	3565	7299	228.618	467.063	1.03068	4.75285e-285	**
chi-miR-221	15593721	15627457	621	1109	39.8237	70.9648	0.833476	5.98048e-32
chi-miR-222	15593721	15627457	235	360	15.0702	23.0364	0.612217	3.18338e-07
chi-miR-22-3p	15593721	15627457	7181	1888	460.506	120.813	-1.93044	0	**
chi-miR-224	15593721	15627457	42	930	2.6934	59.5106	4.46565	6.29513e-219	**
chi-miR-22-5p	15593721	15627457	572	110	36.6814	7.0389	-2.38163	1.32911e-76	**
chi-miR-2284x	15593721	15627457	13470	32588	863.809	2085.3	1.27147	0	**
chi-miR-2284y	15593721	15627457	186	741	11.9279	47.4165	1.99105	5.76683e-79	**
chi-miR-2285l	15593721	15627457	2	30	0.1283	1.9197	3.90329	1.35032e-07	**
chi-miR-2331-5p	15593721	15627457	3	49	0.1924	3.1355	4.02651	5.80771e-12	**
chi-miR-2387	15593721	15627457	0	31	0.01	1.9837	7.63205	4.82035e-10	**
chi-miR-23a	15593721	15627457	2733	4424	175.263	283.091	0.691748	6.64242e-89
chi-miR-23b-3p	15593721	15627457	1028	2559	65.924	163.75	1.31262	5.03663e-148	**
chi-miR-23b-5p	15593721	15627457	71	30	4.5531	1.9197	-1.24597	3.70734e-05	**
chi-miR-2411-5p	15593721	15627457	7	18	0.4489	1.1518	1.35942	0.0293642	*
chi-miR-24-3p	15593721	15627457	2720	5318	174.429	340.298	0.964159	1.0603e-186
chi-miR-2478	15593721	15627457	26	56	1.6673	3.5834	1.10382	0.000908802	**
chi-miR-25	15593721	15627457	3276	22453	210.085	1436.77	2.77378	0	**
chi-miR-26a	15593721	15627457	8630	11857	553.428	758.729	0.455189	1.69366e-111
chi-miR-26b	15593721	15627457	7475	11204	479.36	716.943	0.580751	2.99878e-163
chi-miR-27a-3p	15593721	15627457	634	636	40.6574	40.6976	0.00142576	0.985986
chi-miR-27b	15593721	15627457	736	908	47.1985	58.1029	0.299869	2.66151e-05
chi-miR-28	15593721	15627457	51	119	3.2705	7.6148	1.21929	1.47036e-07	**
chi-miR-2887	15593721	15627457	101	94	6.477	6.0151	-0.106737	0.606564
chi-miR-296	15593721	15627457	215	2751	13.7876	176.036	3.67443	0	**
chi-miR-299	15593721	15627457	307	12279	19.6874	785.732	5.31869	0	**
chi-miR-29a	15593721	15627457	16147	1021	1035.48	65.3337	-3.98633	0	**
chi-miR-29b	15593721	15627457	116	21	7.4389	1.3438	-2.46877	2.14024e-17	**
chi-miR-29c	15593721	15627457	3456	200	221.628	12.798	-4.11415	0	**
chi-miR-301a	15593721	15627457	7	92	0.4489	5.8871	3.71309	2.99195e-20	**
chi-miR-301b	15593721	15627457	0	70	0.01	4.4793	8.80713	9.14536e-22	**
chi-miR-30a-5p	15593721	15627457	1827	4807	117.162	307.6	1.39254	2.78807e-302	**
chi-miR-30b-3p	15593721	15627457	92	32	5.8998	2.0477	-1.52666	4.08136e-08	**
chi-miR-30b-5p	15593721	15627457	168	228	10.7736	14.5897	0.43745	0.00274487
chi-miR-30c	15593721	15627457	460	552	29.4991	35.3224	0.259912	0.00426393
chi-miR-30d	15593721	15627457	6960	8179	446.334	523.374	0.229719	1.38036e-22
chi-miR-30e-5p	15593721	15627457	1187	656	76.1204	41.9774	-0.85867	7.54271e-36
chi-miR-30f	15593721	15627457	45	160	2.8858	10.2384	1.82695	1.87609e-16	**
chi-miR-31	15593721	15627457	54	43	3.4629	2.7516	-0.33171	0.261824
chi-miR-320a	15593721	15627457	8447	57555	541.692	3682.94	2.76531	0	**
chi-miR-323	15593721	15627457	25	3462	1.6032	221.533	7.11042	0	**
chi-miR-324	15593721	15627457	4	181	0.2565	11.5822	5.49681	1.21967e-48	**
chi-miR-328	15593721	15627457	5	32	0.3206	2.0477	2.67516	4.38811e-06	**
chi-miR-329a	15593721	15627457	6	285	0.3848	18.2371	5.56662	2.83969e-76	**
chi-miR-329b	15593721	15627457	3	41	0.1924	2.6236	3.76937	9.02866e-10	**
chi-miR-330	15593721	15627457	77	630	4.9379	40.3137	3.0293	8.23097e-109	**
chi-miR-331	15593721	15627457	267	341	17.1223	21.8206	0.349814	0.00292717
chi-miR-335	15593721	15627457	56	4086	3.5912	261.463	6.186	0	**
chi-miR-338	15593721	15627457	12	19	0.7695	1.2158	0.659913	0.217608
chi-miR-339a	15593721	15627457	100	630	6.4128	40.3137	2.65224	8.11838e-95	**
chi-miR-339b	15593721	15627457	2	17	0.1283	1.0878	3.08382	0.000409557	**
chi-miR-33a	15593721	15627457	201	656	12.8898	41.9774	1.70338	5.56627e-57	**
chi-miR-342	15593721	15627457	1019	9604	65.3468	614.559	3.23336	0	**
chi-miR-3431	15593721	15627457	11	301	0.7054	19.261	4.7711	1.00881e-74	**
chi-miR-3432	15593721	15627457	35	178	2.2445	11.3902	2.34333	2.05818e-24	**
chi-miR-345-3p	15593721	15627457	321	1475	20.5852	94.3852	2.19695	4.4857e-176	**
chi-miR-345-5p	15593721	15627457	162	207	10.3888	13.2459	0.350517	0.020285
chi-miR-34c	15593721	15627457	150	316	9.6193	20.2208	1.07184	9.79886e-15	**
chi-miR-361	15593721	15627457	52	391	3.3347	25.0201	2.90746	1.86936e-65	**
chi-miR-362-3p	15593721	15627457	235	906	15.0702	57.9749	1.94373	3.46044e-93	**
chi-miR-362-5p	15593721	15627457	125	1322	8.016	84.5947	3.39961	2.76546e-252	**
chi-miR-363	15593721	15627457	13	248	0.8337	15.8695	4.25058	1.19462e-57	**
chi-miR-365-3p	15593721	15627457	1164	237	74.6454	15.1656	-2.29925	1.06826e-147	**
chi-miR-365-5p	15593721	15627457	232	14	14.8778	0.8959	-4.05368	1.83966e-52	**
chi-miR-369-3p	15593721	15627457	129	3890	8.2726	248.921	4.9112	0	**
chi-miR-369-5p	15593721	15627457	69	749	4.4249	47.9285	3.43717	4.18565e-145	**
chi-miR-370	15593721	15627457	0	47	0.01	3.0075	8.23242	7.48347e-15	**
chi-miR-374a	15593721	15627457	177	530	11.3507	33.9147	1.57913	9.10632e-42	**
chi-miR-374b	15593721	15627457	269	674	17.2505	43.1292	1.32203	9.72452e-41	**
chi-miR-375	15593721	15627457	1	19	0.0641	1.2158	4.24544	2.14179e-05	**
chi-miR-376a	15593721	15627457	9	168	0.5772	10.7503	4.21916	2.63632e-39	**
chi-miR-376b	15593721	15627457	59	1902	3.7836	121.709	5.00753	0	**
chi-miR-376c	15593721	15627457	19	214	1.2184	13.6938	3.49046	3.94191e-43	**
chi-miR-376d	15593721	15627457	7	237	0.4489	15.1656	5.07826	4.50895e-61	**
chi-miR-376e	15593721	15627457	73	1182	4.6814	75.6361	4.01406	2.53995e-258	**
chi-miR-377	15593721	15627457	5	95	0.3206	6.079	4.24499	7.26483e-23	**
chi-miR-378	15593721	15627457	46302	48213	2969.27	3085.15	0.0552299	4.00525e-09
chi-miR-378c	15593721	15627457	2245	2657	143.968	170.021	0.239965	6.18549e-09
chi-miR-379	15593721	15627457	863	18999	55.3428	1215.74	4.4573	0	**
chi-miR-380-3p	15593721	15627457	110	6829	7.0541	436.987	5.95299	0	**
chi-miR-381	15593721	15627457	51	256	3.2705	16.3814	2.32448	3.94535e-34	**
chi-miR-382	15593721	15627457	269	11139	17.2505	712.784	5.36875	0	**
chi-miR-383	15593721	15627457	12	45	0.7695	2.8795	1.90383	8.53279e-06	**
chi-miR-3956	15593721	15627457	3	146	0.1924	9.3425	5.60163	9.21101e-40	**
chi-miR-409a	15593721	15627457	76	1292	4.8738	82.675	4.08433	9.07973e-286	**
chi-miR-410	15593721	15627457	34	2940	2.1804	188.13	6.431	0	**
chi-miR-411a	15593721	15627457	1390	12574	89.1384	804.61	3.17417	0	**
chi-miR-411b	15593721	15627457	5	87	0.3206	5.5671	4.11808	1.21558e-20	**
chi-miR-411c-3p	15593721	15627457	1	17	0.0641	1.0878	4.08495	7.77159e-05	**
chi-miR-411c-5p	15593721	15627457	356	8549	22.8297	547.05	4.58269	0	**
chi-miR-421	15593721	15627457	14	168	0.8978	10.7503	3.58184	6.83606e-35	**
chi-miR-423-3p	15593721	15627457	181	405	11.6072	25.9159	1.15882	9.93117e-21	**
chi-miR-423-5p	15593721	15627457	18972	36526	1216.64	2337.3	0.941934	0
chi-miR-424-3p	15593721	15627457	182	4820	11.6714	308.432	4.7239	0	**
chi-miR-424-5p	15593721	15627457	283	5906	18.1483	377.925	4.38019	0	**
chi-miR-425-3p	15593721	15627457	2	18	0.1283	1.1518	3.1663	0.0002254	**
chi-miR-425-5p	15593721	15627457	8	53	0.513	3.3915	2.72489	1.797e-09	**
chi-miR-431	15593721	15627457	3	297	0.1924	19.005	6.62613	3.06862e-84	**
chi-miR-432	15593721	15627457	1786	177423	114.533	11353.3	6.6312	0	**
chi-miR-433	15593721	15627457	98	14565	6.2846	932.013	7.21239	0	**
chi-miR-450a	15593721	15627457	18	735	1.1543	47.0326	5.34857	3.71054e-191	**
chi-miR-451	15593721	15627457	1025	2433	65.7316	155.688	1.24399	1.10111e-129	**
chi-miR-452	15593721	15627457	356	14047	22.8297	898.867	5.29912	0	**
chi-miR-455-3p	15593721	15627457	96	539	6.1563	34.4906	2.48607	9.81565e-76	**
chi-miR-455-5p	15593721	15627457	10	71	0.6413	4.5433	2.82467	1.09361e-12	**
chi-miR-483	15593721	15627457	0	114	0.01	7.2949	9.51074	5.45153e-35	**
chi-miR-484	15593721	15627457	20	184	1.2826	11.7741	3.19847	1.41079e-34	**
chi-miR-485	15593721	15627457	549	12045	35.2065	770.759	4.45237	0	**
chi-miR-486	15593721	15627457	8834	5883	566.51	376.453	-0.589633	5.84494e-133
chi-miR-487a	15593721	15627457	0	206	0.01	13.1819	10.3643	1.21593e-62	**
chi-miR-487b	15593721	15627457	236	13663	15.1343	874.294	5.85223	0	**
chi-miR-490	15593721	15627457	0	31	0.01	1.9837	7.63205	4.82035e-10	**
chi-miR-493	15593721	15627457	27	1287	1.7315	82.355	5.57176	0	**
chi-miR-494	15593721	15627457	273	16083	17.507	1029.15	5.87738	0	**
chi-miR-495	15593721	15627457	727	75454	46.6213	4828.3	6.69438	0	**
chi-miR-496	15593721	15627457	3	317	0.1924	20.2848	6.72015	3.6269e-90	**
chi-miR-497	15593721	15627457	313	99	20.0722	6.335	-1.66378	3.03866e-27	**
chi-miR-499	15593721	15627457	30477	88088	1954.44	5636.75	1.52811	0	**
chi-miR-500	15593721	15627457	9	392	0.5772	25.0841	5.44156	2.07112e-103	**
chi-miR-502a	15593721	15627457	37	53	2.3727	3.3915	0.515394	0.09497
chi-miR-503-3p	15593721	15627457	1	204	0.0641	13.0539	7.66994	5.01771e-60	**
chi-miR-503-5p	15593721	15627457	535	55405	34.3087	3545.36	6.69121	0	**
chi-miR-504	15593721	15627457	68	175	4.3607	11.1982	1.36064	3.6768e-12	**
chi-miR-505	15593721	15627457	0	19	0.01	1.2158	6.92576	1.94899e-06	**
chi-miR-532	15593721	15627457	1383	16971	88.6895	1085.97	3.61408	0	**
chi-miR-539	15593721	15627457	0	18	0.01	1.1518	6.84775	3.89378e-06	**
chi-miR-541	15593721	15627457	4	341	0.2565	21.8206	6.41059	1.19345e-95	**
chi-miR-542-5p	15593721	15627457	7	436	0.4489	27.8996	5.95771	4.58134e-119	**
chi-miR-543	15593721	15627457	489	62573	31.3588	4004.04	6.99644	0	**
chi-miR-574	15593721	15627457	12	92	0.7695	5.8871	2.93556	1.20192e-16	**
chi-miR-6119-5p	15593721	15627457	120	188	7.6954	12.0301	0.64458	0.000111416
chi-miR-6123	15593721	15627457	9	214	0.5772	13.6938	4.56831	3.2146e-52	**
chi-miR-652	15593721	15627457	8	77	0.513	4.9272	3.26374	1.6436e-15	**
chi-miR-6528	15593721	15627457	0	17	0.01	1.0878	6.76527	7.77916e-06	**
chi-miR-6529	15593721	15627457	436	3618	27.96	231.516	3.04967	0	**
chi-miR-655	15593721	15627457	306	9351	19.6233	598.37	4.9304	0	**
chi-miR-656	15593721	15627457	1	23	0.0641	1.4718	4.52111	1.58883e-06	**
chi-miR-660	15593721	15627457	867	6289	55.5993	402.433	2.85561	0	**
chi-miR-664	15593721	15627457	19	4	1.2184	0.256	-2.25077	0.00151673	**
chi-miR-665	15593721	15627457	48	1633	3.0782	104.496	5.08521	0	**
chi-miR-7	15593721	15627457	23	53	1.475	3.3915	1.20121	0.000557875	**
chi-miR-708	15593721	15627457	51	412	3.2705	26.3639	3.01098	2.58519e-71	**
chi-miR-744	15593721	15627457	60	338	3.8477	21.6286	2.49087	3.25865e-48	**
chi-miR-758	15593721	15627457	0	37	0.01	2.3676	7.88728	7.58076e-12	**
chi-miR-760-3p	15593721	15627457	16	184	1.0261	11.7741	3.52037	1.50126e-37	**
chi-miR-767	15593721	15627457	4	50	0.2565	3.1995	3.64082	2.15439e-11	**
chi-miR-874	15593721	15627457	9	96	0.5772	6.143	3.4118	9.793e-20	**
chi-miR-877	15593721	15627457	34	159	2.1804	10.1744	2.22228	1.10268e-20	**
chi-miR-92a	15593721	15627457	905	6689	58.0362	428.029	2.88268	0	**
chi-miR-92b	15593721	15627457	30	179	1.9239	11.4542	2.57377	3.39826e-27	**
chi-miR-93	15593721	15627457	162	1004	10.3888	64.2459	2.62858	1.42034e-148	**
chi-miR-935	15593721	15627457	6	37	0.3848	2.3676	2.62124	9.76548e-07	**
chi-miR-95	15593721	15627457	99	67	6.3487	4.2873	-0.566392	0.0125391
chi-miR-9-5p	15593721	15627457	2	33	0.1283	2.1117	4.04081	2.00973e-08	**
chi-miR-98	15593721	15627457	401	2775	25.7155	177.572	2.78769	0	**
chi-miR-99a-3p	15593721	15627457	93	199	5.9639	12.734	1.09436	4.2817e-10	**
chi-miR-99a-5p	15593721	15627457	1553	5095	99.5914	326.029	1.71091	0	**
chi-miR-99b	15593721	15627457	340	2602	21.8036	166.502	2.9329	0	**
chi-miR-1185-3p	15593721	15627457	2	544	0.1283	34.8105	8.08386	1.16962e-159	**
chi-miR-1185-5p	15593721	15627457	22	501	1.4108	32.059	4.50614	2.4336e-119	**
chi-miR-1193-5p	15593721	15627457	1	36	0.0641	2.3036	5.16742	2.95028e-10	**
chi-miR-1197-3p	15593721	15627457	1	53	0.0641	3.3915	5.72546	3.29187e-15	**
chi-miR-134-5p	15593721	15627457	3	224	0.1924	14.3337	6.21916	1.16418e-62	**
chi-miR-154a-5p	15593721	15627457	4	29	0.2565	1.8557	2.85493	6.34229e-06	**
chi-miR-154b-3p	15593721	15627457	6	298	0.3848	19.069	5.63098	4.57133e-80	**
chi-miR-154b-5p	15593721	15627457	335	6429	21.483	411.391	4.25924	0	**
chi-miR-299-3p	15593721	15627457	171	6420	10.966	410.815	5.22738	0	**
chi-miR-299-5p	15593721	15627457	307	12279	19.6874	785.732	5.31869	0	**
chi-miR-323a-3p	15593721	15627457	25	3462	1.6032	221.533	7.11042	0	**
chi-miR-323a-5p	15593721	15627457	0	158	0.01	10.1104	9.98162	3.24964e-48	**
chi-miR-323b	15593721	15627457	1	37	0.0641	2.3676	5.20696	1.5146e-10	**
chi-miR-323c	15593721	15627457	43	2842	2.7575	181.859	6.04332	0	**
chi-miR-329a-3p	15593721	15627457	6	285	0.3848	18.2371	5.56662	2.83969e-76	**
chi-miR-329a-5p	15593721	15627457	1	30	0.0641	1.9197	4.90441	1.58739e-08	**
chi-miR-329b-3p	15593721	15627457	60	4327	3.8477	276.885	6.16914	0	**
chi-miR-329b-5p	15593721	15627457	3	41	0.1924	2.6236	3.76937	9.02866e-10	**
chi-miR-370-3p	15593721	15627457	2	359	0.1283	22.9724	7.48424	2.0591e-104	**
chi-miR-376a-3p	15593721	15627457	9	168	0.5772	10.7503	4.21916	2.63632e-39	**
chi-miR-376a-5p	15593721	15627457	0	42	0.01	2.6876	8.07017	2.38182e-13	**
chi-miR-376b-3p	15593721	15627457	59	1902	3.7836	121.709	5.00753	0	**
chi-miR-376b-5p	15593721	15627457	19	208	1.2184	13.3099	3.44944	1.50346e-41	**
chi-miR-376c-3p	15593721	15627457	221	3637	14.1724	232.731	4.03751	0	**
chi-miR-376d	15593721	15627457	7	237	0.4489	15.1656	5.07826	4.50895e-61	**
chi-miR-376e-3p	15593721	15627457	73	1182	4.6814	75.6361	4.01406	2.53995e-258	**
chi-miR-376e-5p	15593721	15627457	19	207	1.2184	13.2459	3.44249	2.75467e-41	**
chi-miR-377-3p	15593721	15627457	5	95	0.3206	6.079	4.24499	7.26483e-23	**
chi-miR-379-3p	15593721	15627457	52	2748	3.3347	175.844	5.7206	0	**
chi-miR-379-5p	15593721	15627457	829	18488	53.1624	1183.05	4.47596	0	**
chi-miR-381-3p	15593721	15627457	51	256	3.2705	16.3814	2.32448	3.94535e-34	**
chi-miR-381-5p	15593721	15627457	37	156	2.3727	9.9824	2.07286	9.72491e-19	**
chi-miR-382-3p	15593721	15627457	150	5012	9.6193	320.718	5.05923	0	**
chi-miR-382-5p	15593721	15627457	269	11139	17.2505	712.784	5.36875	0	**
chi-miR-3955-5p	15593721	15627457	2	36	0.1283	2.3036	4.1663	2.95104e-09	**
chi-miR-3956-3p	15593721	15627457	0	28	0.01	1.7917	7.48519	3.84381e-09	**
chi-miR-3956-5p	15593721	15627457	3	146	0.1924	9.3425	5.60163	9.21101e-40	**
chi-miR-3957-3p	15593721	15627457	9	829	0.5772	53.0477	6.52208	7.27876e-232	**
chi-miR-3957-5p	15593721	15627457	0	68	0.01	4.3513	8.7653	3.65025e-21	**
chi-miR-3958-3p	15593721	15627457	22323	671096	1431.54	42943.4	4.9068	0	**
chi-miR-3958-5p	15593721	15627457	0	29	0.01	1.8557	7.53582	1.92398e-09	**
chi-miR-3959-3p	15593721	15627457	1	17	0.0641	1.0878	4.08495	7.77159e-05	**
chi-miR-3959-5p	15593721	15627457	356	8549	22.8297	547.05	4.58269	0	**
chi-miR-409-3p	15593721	15627457	97	5950	6.2205	380.74	5.93563	0	**
chi-miR-409-5p	15593721	15627457	76	1292	4.8738	82.675	4.08433	9.07973e-286	**
chi-miR-410-3p	15593721	15627457	34	2940	2.1804	188.13	6.431	0	**
chi-miR-410-5p	15593721	15627457	0	66	0.01	4.2233	8.72223	1.45695e-20	**
chi-miR-411a-3p	15593721	15627457	45	2507	2.8858	160.423	5.79676	0	**
chi-miR-411a-5p	15593721	15627457	1390	12574	89.1384	804.61	3.17417	0	**
chi-miR-411b-3p	15593721	15627457	2	90	0.1283	5.7591	5.48825	9.72037e-25	**
chi-miR-411b-5p	15593721	15627457	5	87	0.3206	5.5671	4.11808	1.21558e-20	**
chi-miR-412-3p	15593721	15627457	14	2138	0.8978	136.81	7.25157	0	**
chi-miR-433-3p	15593721	15627457	98	14565	6.2846	932.013	7.21239	0	**
chi-miR-433-5p	15593721	15627457	1	43	0.0641	2.7516	5.4238	2.73921e-12	**
chi-miR-485-3p	15593721	15627457	222	8374	14.2365	535.852	5.23417	0	**
chi-miR-485-5p	15593721	15627457	549	12045	35.2065	770.759	4.45237	0	**
chi-miR-487a-3p	15593721	15627457	0	205	0.01	13.1179	10.3573	2.42924e-62	**
chi-miR-487b-3p	15593721	15627457	233	13620	14.9419	871.543	5.86614	0	**
chi-miR-487b-5p	15593721	15627457	2	70	0.1283	4.4793	5.12568	6.16472e-19	**
chi-miR-493-3p	15593721	15627457	27	1287	1.7315	82.355	5.57176	0	**
chi-miR-493-5p	15593721	15627457	88	4116	5.6433	263.383	5.54448	0	**
chi-miR-494-3p	15593721	15627457	273	16083	17.507	1029.15	5.87738	0	**
chi-miR-495-3p	15593721	15627457	731	75554	46.8778	4834.7	6.68838	0	**
chi-miR-495-5p	15593721	15627457	5	96	0.3206	6.143	4.2601	3.8217e-23	**
chi-miR-496-3p	15593721	15627457	3	317	0.1924	20.2848	6.72015	3.6269e-90	**
chi-miR-539-3p	15593721	15627457	0	87	0.01	5.5671	9.12078	7.10664e-27	**
chi-miR-539-5p	15593721	15627457	0	18	0.01	1.1518	6.84775	3.89378e-06	**
chi-miR-541-3p	15593721	15627457	8	1105	0.513	70.7089	7.10679	1.70E-315	**
chi-miR-541-5p	15593721	15627457	110	8354	7.0541	534.572	6.24378	0	**
chi-miR-543-3p	15593721	15627457	489	62573	31.3588	4004.04	6.99644	0	**
chi-miR-543-5p	15593721	15627457	0	64	0.01	4.0954	8.67786	5.81523e-20	**
chi-miR-544-5p	15593721	15627457	11	320	0.7054	20.4768	4.8594	3.78606e-80	**
chi-miR-655-3p	15593721	15627457	306	9351	19.6233	598.37	4.9304	0	**
chi-miR-665-3p	15593721	15627457	48	1633	3.0782	104.496	5.08521	0	**
chi-miR-668-3p	15593721	15627457	6	280	0.3848	17.9172	5.54109	8.14403e-75	**
chi-miR-758-3p	15593721	15627457	0	37	0.01	2.3676	7.88728	7.58076e-12	**
