# Supplementary material for: Identification and Profiling of microRNAs and Their Target Genes from Developing Caprine Skeletal Muscle
Source: PLoS One. 2014 May 12;9(5):e96857. doi: 10.1371/journal.pone.0096857 (PMC4018397; doi:10.1371/journal.pone.0096857)
Supplement: Table S5 — Novel miRNAs identified in this study. (XLSX) [file pone.0096857.s006.xlsx]

## Sheet: Sheet1
Table S5 Novel miRNAs identified in this study
Novel_miRNA_name	location	MFE (kcal/mol)	A+U(%)	MFEIs	Mature arm	SMC_count	FC_count	Precusors miRNA	Structure	Seq(5p)	Seq(3p)	Precursor L(nt)	mature L(nt)
novel_mir_10	scaffold107:2598601:2598678:-	-30.8	0.602564	0.983548	5p	0	6	CACATTGCCCAAGAAGTTCGTTTGGGTTTTTCTGTCGCATCATAAGGAAAAACCCAAATGAACTTTTTAGCCAACCAA	....(((.(.(((((((((((((((((((((((............))))))))))))))))))))))).).)))....	AAGAAGTTCGTTTGGGTTTTT	-	78	21
novel_mir_100	scaffold39:157694:157764:-	-27.32	0.507042	1.46057	3p	50	0	CGTTTGTGGGGAACCTGGTGCTAAAGCATTCATAGGCAATTTGCTTCTGGGTCGGGGTTTCCTACATAGCA	.(((((((((((((((.(.(((.(((((.............)))))...)))).)))))))))))).))).	-	TGCTTCTGGGTCGGGGTTTC	71	20
novel_mir_101	scaffold429:85085:85173:+	-45	0.41573	0.865385	5p	6	0	AGGGCCTTCATCTGGAGAGAGGGGGCATGACCGTGTGTGTCTGTCTGTCTTCTCTTTCCAGAGATGGAGCAGAAGGCGGGGAAGGCCTC	.((((((((.(((((((((((((((((.(((.(.......).))))))))))))))))))))......((.....))...)))))))).	TCTGGAGAGAGGGGGCATGACCGT	-	89	24
novel_mir_105	scaffold754:339175:339253:-	-23.3	0.658228	0.862963	5p/3p	123	0	CTAAAAGAAAAGGTAGATAGAACAGGTCTTGTGTGCAAAATGAATTCAAGACCTACTTATCTACCAACAGCAATGATAA	...........(((((((((...((((((((....(.....)....))))))))..)))))))))..............	AGGTAGATAGAACAGGTCTTGTG	AGACCTACTTATCTACCAACA	79	23
novel_mir_11	scaffold1080:426155:426233:+	-32.1	0.607595	1.28548	5p	0	12	TGGATTGGCTTAAAAGTTTGGTTGGGTTTTTCTGTAGCATCTGATGGAAAAATCTGAACAAACTTTCCGGCCAACTCAT	((..((((((..((((((((.(..(((((((((((........)))))))))))..).))))))))..))))))..)).	TAAAAGTTTGGTTGGGTTTTTC	-	79	22
novel_mir_12	scaffold1095:1314349:1314426:+	-45.4	0.564103	1.38529	5p/3p	22	35	TGGGTTGGCTGAAAGGTTCATTTGGGTTTTTTGGAACAGTTACAGGAAAACCCGAATGAACTTTTTGGCCTACCCAGT	(((((.(((..((((((((((((((((((((..(........)..))))))))))))))))))))..))).)))))..	GAAAGGTTCATTTGGGTTTTT	AAACCCGAATGAACTTTTTGG	78	21/21
novel_mir_13	scaffold1101:218388:218470:+	-26	0.614458	0.8725	5p/3p	0	15	GGGTTTTGAATTTGCAGTAACAGGTGTGAACATTCTAGCAGCAGTTTGATGATCATGTATGATACTGCAAACAGAACGTTCAT	..((((((..(((((((((.((.(..(((.((((..(((....))).)))).)))..).)).)))))))))))))))......	TTTGCAGTAACAGGTGTGAACAT	ATCATGTATGATACTGCAAACA	83	23/22
novel_mir_14	scaffold1121:1038055:1038132:-	-33.8	0.589744	1.05625	5p/3p	5	126	GAGTTGGCCAAAAGGTTCATTCAGGTTTTTTTGCACCATCTTACAGAAAAACCCAGATGAACTTTTTTGCCAACCCAG	(.((((((.((((((((((((..((((((((((..........))))))))))..)))))))))))).)))))).)..	AAAGGTTCATTCAGGTTTTTTT	AAAAACCCAGATGAACTTTTTT	78	22/22
novel_mir_15	scaffold1146:1644217:1644281:+	-26.6	0.6	1.08308	5p	0	5	GGGTTGGCAAAAAAATTTGTTCGGGTTTTTTCCATACGATCTTAGGGAACTTTTTTGCCAACCCA	((((((((((((((.(((.((.(((((.(......).))))).)).))).)))))))))))))).	AAAAATTTGTTCGGGTTTTT	-	65	20
novel_mir_16	scaffold117:63266:63345:-	-33.8	0.675	1.37	5p	0	8	TAGATTGGCTAAAAAGTTCGTTTGGGTTTTTTTCATATGATGTAATAGAAAAACTCAAATGAGCTTTTGGCCAACTCTGT	((((((((((((((.(((((((((((((((((...(((......)))))))))))))))))))))))))))))).)))).	AAAAAGTTCGTTTGGGTTTTTT	-	80	22
novel_mir_17	scaffold1183:250655:250730:+	-33.2	0.644737	1.27963	5p	0	5	GGGTTGGTCAAAAAGTTCATTAGGGTTTTTCTGTAACACCTTACCAAAAAACCCAAATGAAGTTTTTGCCAATTCA	(((((((.((((((.((((((.((((((((..((((....))))..)))))))).)))))).))))))))))))).	AAAAGTTCATTAGGGTTTTTCT	-	76	22
novel_mir_18	scaffold121:794067:794147:+	-64.4	0.432099	1.4	5p	0	12	CTTCATCTAAGATGAGGCTCAGCGAGCCCTGGGAATCAGACACAGGGACCAGGGCTCGCTGAGCCTCATCTCAGATGAAGG	((((((((.(((((((((((((((((((((((...((.......))..))))))))))))))))))))))).)))))))).	GATGAGGCTCAGCGAGCCCTGG	-	81	22
novel_mir_19	scaffold121:1288804:1288884:+	-35.6	0.493827	1.35829	5p	0	18	TGGGCGGGCCAACAGGTTCGTTTGGGTTTTTCTGCTACAGCCTATGGACGAAACCCGAAGGAACATTTTGGCCAAGTCTAT	(((((.((((((...((((.(((((((((((((((....))....))).)))))))))).))))...))))))..))))).	AACAGGTTCGTTTGGGTTTTT	-	81	21
novel_mir_20	scaffold1235:465189:465271:+	-29.82	0.60241	0.903636	3p	0	6	TATTGGGTTGAACAAAAAGTCCGTTCAGATTTTTCCATAAGATGCTACAGGAAAACTGGAACGAACTTTTTGGCCACCCCAAT	.((((((.((..((((((((.(((((....((((((.............))))))...))))).))))))))..)).))))))	-	AAAACTGGAACGAACTTTTTGG	83	22
novel_mir_21	scaffold125:708089:708157:-	-26.87	0.507246	0.860294	5p	158	201	AAAGTGAGGAGTTTCCCGGCCAATGCACCAAATGTTGTAGCCACGCATTCCGGGAAACAAACTCACTCT	..((((((..(((((((((..(((((..................))))))))))))))...))))))..	GTTTCCCGGCCAATGCACCA	-	69	20
novel_mir_22	scaffold125:1868426:1868504:-	-38.1	0.607595	1.25903	5p/3p	6	11	GGGCTGGCCAAAAAGTTCGTTTGGGTTTTTCAGTAAGATGCAACAGAAAAATCTGAATGAACTTTTTGGCCAACACAAT	..(.(((((((((((((((((..((((((((.((........)).))))))))..))))))))))))))))).).....	AAAAGTTCGTTTGGGTTTTTCA	AAAATCTGAATGAACTTTTTGG	79	22/22
novel_mir_23	scaffold1299:1187296:1187372:-	-43	0.545455	1.25857	5p/3p	35	62	TGGGCTGGCCAAAAAGTTCAGTTGGATTCATCCGTAAGATGGTATGGAAAATCCGAACGAACTTTTTGGCCAACCCA	.(((.((((((((((((((..(((((((..((((((......)))))).)))))))..)))))))))))))).))).	AAAAAGTTCAGTTGGATTCAT	GAAAATCCGAACGAACTTTTT	77	21/21
novel_mir_26	scaffold133:1691194:1691271:+	-26.1	0.615385	1.41	5p/3p	131	239	TGGTTGAGTCATGTGAAATTACCAGTATTTGTCTGCTTTGACCTACAAAAACTGGCAGCTTCATGTAATTCAGCCTAA	.((((((((.(((((((.((.(((((.(((((..(......)..))))).))))).)).))))))).))))))))...	ATGTGAAATTACCAGTATTTGT	AAAAACTGGCAGCTTCATGTAA	78	22/22
novel_mir_28	scaffold1377:1587494:1587580:+	-34.5	0.528736	0.921463	3p	0	7	TAGGAGTGTGGTCCGGAATTCTACCCAGCAAATCCTTTCAGAAGCATATTGCCGAATATTTGCAAGGTAGGATGTCTGGGCTCTCCT	.(((((...((((((((((((((((..((((((...(((....((.....)).))).))))))..)))))))).)))))))))))))	-	ATATTTGCAAGGTAGGATGTCT	87	22
novel_mir_29	scaffold1384:826053:826151:+	-53.1	0.434343	0.948214	3p	6	5	GTGCCGGCGGGGTGAGGTAGTAGGTTGTGTGGTTTCAGGGTAGTGATGTTGCCCCCTCGGAAGATAACTATACAACCTACTGCCTTCCTTGAGGGGCCC	((.((..(((((.(((((((((((((((((((((...((((((.....))))))..((....)).)))))))))))))))))))))))))).)).))..	-	CTATACAACCTACTGCCTTCCT	99	22
novel_mir_3	C69023355:652:729:+	-45.6	0.551282	1.38286	5p/3p	61	97	GGGTTGGCTGAAAAGTTCGTTCGGGTTTTTCGTAACATCGTACAGAAAAACACGAACAAACTTTTCGGCCAACCCAGT	(((((((((((((((((.(((((.((((((((((......))).))))))).))))).)))))))))))))))))...	AAAAGTTCGTTCGGGTTTTTCG	AAAACACGAACAAACTTTTCGG	78	22/22
novel_mir_30	scaffold143:1834053:1834131:-	-40.64	0.481013	0.99122	5p	2941	18540	CGTTGCGGCATGCGGGATCTTTAGTTGTGGCGTGTGCATTCTTAGTTGCAGCAACTAAAGATCCCTCAGGCTGCAGTGA	(((((((((.((.(((((((((((((((.(((..............))).))))))))))))))).)).))))))))).	TGCGGGATCTTTAGTTGTGGCG	-	79	22
novel_mir_31	scaffold1445:549610:549682:+	-45.5	0.561644	1.42188	5p	0	50	TGGGTTGGCCAATAAGTTCGTTTGGGTTTTTGGCTGTTACAGAAAGCCTGAATGAACTTTTTGGCCAACCCAA	((((((((((((.(((((((((..(((((((.(......).)))))))..))))))))).)))))))))))).	AATAAGTTCGTTTGGGTTTTT	-	73	21
novel_mir_33	scaffold1497:900430:900512:-	-40.3	0.433735	1.26745	5p	0	5	GGAGAGCAGGGAACGAAATCCAAGCGCAGCTGGAATGCTCTGGAGACAACAGCTGCTTTTGGGATTCCGTTGCCCGCTGTCCA	(((.(((.((.((((.((((((((.(((((((...((((....)).)).))))))).))).))))).)))).)).))).))).	GAACGAAATCCAAGCGCAGCTG	-	83	22
novel_mir_35	scaffold1523:648760:648838:-	-33.1	0.392405	0.899583	5p	0	10	GTGGGTGGTGCAGGGAGAAGGTGAGCAGAGGAATAGACTGTGCTGTCCACTCCTCCCTTCTCCGCAGCCAGGACTGGCT	....((((.(.((((((..((((((((.((.......)).))))...)))).)))))).).)))).((((....)))).	CAGGGAGAAGGTGAGCAGAGGA	-	79	22
novel_mir_36	scaffold154:345413:345498:+	-24.91	0.360465	0.452909	3p	16	103	TCTGGTGACTGTCCTCACCATGCCACCCCCCGCCCCGCTCCACCTTGGCTTAACTGATCGATGTGGTGTGGTCGTGCTCTCCCGGG	..((((((......)))))).......((((((.((((.((((.(((((......).)))).)))).))))..))).......)))	-	ATCGATGTGGTGTGGTCGTG	86	20
novel_mir_37	scaffold1589:391081:391165:+	-44.7	0.376471	0.893396	5p	0	7	TGGGGTCAGCAGTGAGGGAGAAGGATGGAGTTGGGTGGCCACAGCTCTTAGCCTCAGCACCATCCTTCCCTGGCACCACTGCCCC	.((((.(((..(((.(((.(((((((((.((((((((((....)))....))).)))).))))))))))))..)))..)))))))	-	TCAGCACCATCCTTCCCTGGCA	85	22
novel_mir_38	scaffold1589:770911:770993:-	-40.3	0.385542	1.16961	3p	0	31	CACCCGCCGTGGGCCAGGCTCAGTGATACCACCATTATAGCTGGGTTTGTGGGGTACCACTGTAGGCCAGGCTCTGGGCTGGT	.(((.(((..(((((.(((((((((.((((.((((...(((...))).)))))))).)))))..)))).)))))..))).)))	-	GGGGTACCACTGTAGGCCAGGCT	83	23
novel_mir_4	scaffold1008:2427124:2427205:-	-51.1	0.341463	0.946296	5p	0	15	TGCCGCGTTGCACAGCTCCAGGGGACGCCGTTCCTGTCCTGGACTATGTGAGTGGTGCTCCCTGGAGCTGAGCAGCGCACAG	....(((((((.(((((((((((..(((((((((.(((...)))...).))))))))..))))))))))).)))))))....	CACAGCTCCAGGGGACGCCGTT	-	82	22
novel_mir_41	scaffold175:2721791:2721875:+	-49.9	0.341176	1.17107	3p	0	12	GGGTTCAGTGGAGGCCTCTGCCCCTCCTGCCTTTGCCCGCTCCCCTCCCCTGGGCTGGCAGGACTGTAGAGGTTTCCATGGAGCT	.(((((.((((((((((((((...(((((((...(((((...........))))).)))))))..)))))))))))))).)))))	-	GCTGGCAGGACTGTAGAGGTTT	85	22
novel_mir_42	scaffold1804:797481:797572:-	-29.1	0.619565	0.851429	5p	7	6	AAGAAATGGGATTGCTAGATCGTATGGTAGTTCTATTTCGAACTTTTGAGGAACTTCCATACCGTCTAGTCATAATGCCTGTACCAATTCAT	..(((.(((.((.(((((((.((((((.((((((...((((....)))))))))).)))))).))))))).))..........))).)))..	ATTGCTAGATCGTATGGTAGTT	-	92	22
novel_mir_43	scaffold1855:62268:62354:+	-54.7	0.333333	0.943103	5p	0	21	GGGCCGGGGGTCCGGGGAAAGCAGGAGTGAGGGTCTGCATCCCAGTAAGCCTCGTCCTGCTTTCCCCACAGGCACCCCTCATGCCCT	((((.(((((((((((((((((((((.(((((.(.(((......)))).))))))))))))))))))...)).))))))...)))).	TCCGGGGAAAGCAGGAGTGAGG	-	87	22
novel_mir_44	scaffold185:7292355:7292431:-	-40.6	0.324675	1.34077	3p	0	9	AAGGGCGGGGTTCGGTCCCCTCGGTGGGGCCCCAGCTCCGCGCAGCTGGGGCACTCTTGAGGGCAGTCTTTGCTTTA	.(((((((((..(....(((((((.((((((((((((......))))))))).))))))))))..).))))))))).	-	CTGGGGCACTCTTGAGGGCAGT	77	22
novel_mir_45	scaffold19451:3505:3583:-	-45.2	0.329114	0.95283	5p	0	11	CGGGCTGCCCCCAGGGCAGGATGGCTATCTCGGGTGCTTTACTCTCCCGAGGGCTTCCCTGTCCTGCAGGGCCACCTGA	((((..((((.(((((((((..((((..((((((...........))))))))))..)))))))))..))))..)))).	CCAGGGCAGGATGGCTATCTCGG	-	79	23
novel_mir_46	scaffold207:4834791:4834870:-	-51.6	0.4625	1.24	3p	0	6	TTGGCCCTCTGTGTCTGCAGGTTCCGCATCTGTGGTTGGTTGAATCACCAGATGTGGAACCTGTGGGTATGGAGGGATGA	....((((((((..(..((((((((((((((((((((.....))))).)))))))))))))))..)..))))))))....	-	CAGATGTGGAACCTGTGGGTAT	80	22
novel_mir_47	scaffold2084:854605:854685:+	-26.6	0.54321	0.878919	3p	13	849	CGGGACTTGAAGATAGGTTATCCGTGTAGCCTTCGCTTTACTTGTGACGAATCATACACGGTTCACCTACTTTTCAGTACC	.((.(((.((((((((((...(((((((...(((((.........).))))...)))))))...))))).)))))))).))	-	AATCATACACGGTTCACCTACT	81	22
novel_mir_48	scaffold2084:334447:334529:-	-39.05	0.554217	1.08541	5p/3p	0	8	CTGCCGGATGAAGTACAGGATGCCCAATGAATTAAATCCATCTAAATACATTTCACTGGGCATCCTCTGCTTTATTGGGCTGC	..(((.(((((((((.((((((((((.((((....................)))).)))))))))).))))))))).)))...	AAGTACAGGATGCCCAATGAAT	TCACTGGGCATCCTCTGCTTT	83	22/21
novel_mir_5	scaffold1025:1731409:1731482:+	-41.8	0.594595	1.45333	5p	0	11	TGAGTTGGCCAAAAAGTTCGTTTGGATTTTTCCAGATGATATGGAAAGGCCCAAATGAACTTTTTGGCCATTCC	.((((.(((((((((((((((((((..(((((((.......)))))))..))))))))))))))))))))))).	AAAAAGTTCGTTTGGATTTTTC	-	74	22
novel_mir_50	scaffold2168:80273:80351:+	-46.12	0.531646	1.35649	5p	0	17	GGAGAGAGAAGAAAGTGTAAGGCAAGGTCTGGTTCCTTCCTACTTCACCAGCCTTCCCTTAAACTTTCTTCTCTCTCCA	((((((((((((((((.(((((.((((.(((((.............))))))))).))))).)))))))))))))))).	GAAAGTGTAAGGCAAGGTCTGGT	-	79	23
novel_mir_51	scaffold2188:121741:121818:-	-29.3	0.5	1.23128	5p	0	9	ACAGTTTGGAAATTCCCAGCATTCCACACCTCTGGTATGATTATGGTCATGGTGGGAGTCTGGGATCGGCAACCTGTG	((((.(((.....((((((.(((((.((((......(((((....))))))))))))))))))))....))).)))).	AATTCCCAGCATTCCACACCTCT	-	78	23
novel_mir_52	scaffold244:389379:389457:-	-43.8	0.43038	0.973333	5p	119	26	CCCCTGGCTCTAGCAGCACAGAAATGTTGGTACTGGGAAGAGAGCCTGCCAATATTGGCTGTGCTGCTCCAGGCAGGGT	.(((((.((..((((((((((.((((((((((..((........))))))))))))..))))))))))..)).))))).	TAGCAGCACAGAAATGTTGGTA	-	79	22
novel_mir_53	scaffold244:605849:605942:-	-41	0.404255	0.832143	5p	0	32	GGGGTGGCTCTCTGGTGTGGAGTAGACAGGAGGGTGTGCACACTGACAAGGCCCTCCTTTCATCACCACTGCCAGTCGGGCTTTGCAACCACCA	((((((((((.(((((((((.(..((.((((((((.(((.....).))..)))))))).))..).)))).)))))..))))).....))).)).	TCTGGTGTGGAGTAGACAGGA	-	94	21
novel_mir_55	scaffold300:3155041:3155115:+	-33	0.626667	1.17857	5p	0	15	TTGGTTGGTAGAAAAGTTCGTTCAGGTTTTTCCACATCTTATGAAAAACCCTAAACGAACTTTTTGACCAACCCA	..(((((((.((((((((((((..((((((((..........))))))))...)))))))))))).)))))))..	GAAAAGTTCGTTCAGGTTTTTC	-	75	22
novel_mir_56	scaffold300:437777:437851:-	-31.6	0.626667	1.12857	5p	6	27	TGGGTTGGCCAAAAGATTTGTTTGGGTTTTTCTATAATAGCTTACAGAAAAGCCTAAACTTTTTAGCCAGCTCAC	(((((((((.(((((....((((((((((((((.(((....))).))))))))))))))))))).))))))))).	AAAAGATTTGTTTGGGTTTTT	-	75	21
novel_mir_57	scaffold303:4056623:4056714:-	-44.7	0.380435	0.934211	5p/3p	0	5	GAGATGACGAGCAGAAGCCTGGATGGTGTCAGCCCCTGCTGCCGTAGAGCTGTTACTGGCTGACACCTCGGGCTTCTTGCACGCCCTCTGGC	.(((.(.((.((((((((((((..((((((((((...((.((......)).))....))))))))))))))))))).))).)).).)))...	GCAGAAGCCTGGATGGTGTCAGCC	TGACACCTCGGGCTTCTTGCAC	92	24/22
novel_mir_58	scaffold310:7603783:7603857:+	-31.4	0.653333	1.24769	5p	26	99	GGTTGGCTAAAAAAATTTGTTCGGGTTTTTCTATAAGATCGTACCAGAAACCTGAAAAATTTTTTTGGTCAACCC	((((((((((((((((((.(((((((((((.(((......)))..))))))))))))))))))))))))))))).	AAAAATTTGTTCGGGTTTTTCT	-	75	22
novel_mir_6	scaffold1026:335088:335166:+	-45.6	0.620253	1.52	5p	26	67	TGGGTTGGCTGAAAAGTTCGTTTGGGTTTTTCCAGAACATCTTATGGAAAAATCCAAAGGAATTTTTCAGCCAACACAA	((.((((((((((((((((.((((((((((((((..........)))))))))))))).)))))))))))))))).)).	GAAAAGTTCGTTTGGGTTTT	-	79	20
novel_mir_60	scaffold341:2703288:2703373:+	-32.8	0.581395	0.911111	5p	0	7	CAGACGTGTCATCCCCAGATACAATGGACAATATGCTATTATAATTGGGTGGCATTGTCCTTGCTGTTTGGAGATAATACTGCTGA	(((..((((.(((.((((((((((.(((((..((((((((.......)))))))))))))))).))))))).))).))))..))).	ATCCCCAGATACAATGGACAAT	-	86	22
novel_mir_61	scaffold391:1393365:1393441:-	-44.5	0.532468	1.29611	5p/3p	0	262	TGGGTTGGCCGAAAAGTTCGTTTGGGTTTTCCATGCAATGTCACAGAAACCCGAATGAACTTTTTGGCCAAACCCGA	.(((((((((((((((((((((((((((((...((......))..)))))))))))))))))))))))).)))))..	GAAAAGTTCGTTTGGGTTTTC	AAACCCGAATGAACTTTTTGG	77	21/21
novel_mir_62	scaffold398:25725:25802:-	-35.7	0.461538	0.85	5p/3p	0	27	CAGTGATGCATGTGTGTGGATGGCAGTAGCTGACAGCTTTACAGCAGTACTGGAGCTCCACATGCATGCACAGCTGCC	((((..(((((((((((((((..(((((((((.........))))..)))))..).))))))))))))))..))))..	TGTGTGTGGATGGCAGTAGCTGA	AGTACTGGAGCTCCACATGCATG	78	23/23
novel_mir_63	scaffold401:1669047:1669126:+	-37.9	0.5875	1.14848	5p	0	5	CTGGTGGAGATATTGCACATTACTAAGTTGCATGTTGTCACGGCCTCAGTGCAATTTAGTGTGTGTGATATTTTCACATG	...((((((((((..(((((.(((((((((((((..((....))..)).))))))))))))))))..))))))))))...	TATTGCACATTACTAAGTTGCAT	-	80	23
novel_mir_65	scaffold452:991507:991587:-	-34.6	0.54321	0.935135	3p	28	486	AGGGCCCTGACTGGGATATCATCATATACTGTAAGTTTGCGATGAGATACTACAGTATAGATGATGTACTCGTCCGGGTGC	.(.((((.(((.(((((((((((.(((((((((.((...(.....)..))))))))))))))))))).)))))).)))).)	-	TACAGTATAGATGATGTACTC	81	21
novel_mir_66	scaffold49:2078881:2078959:-	-35.62	0.582278	1.25939	5p/3p	0	35	TCCCTCAGTGTTGAAACAATCTCCGTTGAACCATGTTACAGGAAGTTCACTGGAGTTTTGTTTCAACATTGGAGGAATG	(((..((((((((((((((.(((((.(((((.............))))).)))))..))))))))))))))..)))...	TTGAAACAATCTCCGTTGA	TCACTGGAGTTTTGTTTCAACAT	79	19/23
novel_mir_67	scaffold500:232813:232890:+	-27.1	0.679487	1.3694	5p	147	66	AACATTGAAACAGGCTAGGAGAAATGATTGGATAGAAAATTTTATTCTATTCATTTATCTCCCAGCCTACAAAATGGA	..((((.....(((((.(((((..(((.(((((((((.......))))))))).)))))))).)))))....))))..	CAGGCTAGGAGAAATGATTGG	-	78	21
novel_mir_68	scaffold501:1286384:1286465:-	-50.2	0.54878	1.39676	3p	0	10	TTTCTCCTCTCTCCAGCTCCGTGTGTACATTCTTAAAGGGTGATGAACTGGAATGTACTTGTGGAGTTGGAGAGAGGAGAAT	.(((((((((((((((((((..(.(((((((((.....(((.....)))))))))))).)..))))))))))))))))))).	-	AATGTACTTGTGGAGTTGGAG	82	21
novel_mir_69	scaffold50:2930977:2931056:+	-37.5	0.475	0.982857	5p	0	52	GTTGTAGGGATACAGTGACCAGGTGACGACGGATTTCTCAAGTGACAGCCTCGTGGCTTGGGCACAGTGTCCATATAGCA	((((((.((((((.(((.((((((.((((.((...((......))...)))))).)))))).))).)))))).)))))).	TACAGTGACCAGGTGACGACG	-	80	21
novel_mir_7	scaffold102:886260:886354:+	-48.5	0.221053	0.755405	3p	0	8	GCTCTGACCAGCCATCTGCCCGGGCCTCACGTGGGGGGAGCCAGCCCTGCGCAGGGAGGGGCCGGCGCTCTCCCGCCCCGGCCCGGCCTTAGGGA	.((((((.(((....))).(((((((....((((((((.(((.(((((.(.....).))))).)))..))))))))...)))))))..)))))).	-	CGCTCTCCCGCCCCGGCCCG	95	20
novel_mir_70	scaffold531:1774043:1774126:+	-35.7	0.619048	1.11563	5p	1383	2436	AGCAGTGCCTTAGCAGCACGTAAATATTGGAGTTAAGATTCTAAAATTATCTCCAGTATTAACTGTGCTGCTGAAGTAAGGTTG	(((..(((.((((((((((((.((((((((((.(((..........))).)))))))))).)).)))))))))).)))..))).	TAGCAGCACGTAAATATTGGAG	-	84	22
novel_mir_71	scaffold548:1688506:1688589:-	-40.5	0.369048	0.964151	5p	0	14	GCTGGGGGCAAAGGAGTAGCGGGAACGTGGAGGGCTGCTTTGTGACCTGGCCGCATTCCGGCTTTTCTCCTACAGCCGCCCAAG	..(((((((..(((((.(((.((((.((((.(((..((...))..)))..)))).)))).)))...)))))...))).))))..	AAGGAGTAGCGGGAACGTGGAG	-	84	22
novel_mir_72	scaffold65:2479919:2480002:-	-36.1	0.630952	1.16452	5p	280	1838	TGTTCCGCTCTAGCAGCACGTAAATATTGGGGTAGTAAAATAAATATTAAACACCAATATTATTGTGCTGCTTTAGCGTGACAG	(((..((((..(((((((((..((((((((..(((((.......)))))....))))))))..)))))))))..))))..))).	TAGCAGCACGTAAATATTGGGG	-	84	22
novel_mir_73	scaffold672:562143:562222:-	-36.6	0.6625	1.39556	5p	0	15	TTGGGTTGGTAAAAAAGTTTGTTTGGATTTTTTGTGACATCTTACAGAAAAACCCAAATGAACTTTTTGGTCAGCCCAAT	(((((((((..((((((((..(((((.((((((((((....))))))))))..)))))..))))))))..))))))))).	AAAAAAGTTTGTTTGGATTTTT	-	80	22
novel_mir_74	scaffold67:3958339:3958417:-	-34.2	0.417722	1.47348	5p/3p	0	120	GGGAGGGGCGTAGAGAAGCACTGGGGGAAAGTCTTGGACGTGAGGTGCTGCCCCTTGATGCTTGTCTTCATCCCTTTCG	(..((((..(.(((.(((((..(((((..((((((......)))..)))..)))))..))))).))).)..))))..).	TAGAGAAGCACTGGGGGAAAGT	TGCCCCTTGATGCTTGTCTTC	79	22/21
novel_mir_75	scaffold68:2183694:2183775:+	-44.02	0.487805	1.0681	3p	0	6	GTATCTTGCCAGCTGGGCCTTTCCATCATGGCAGCATGCTTCATCAAAGCTGTCAAGGTGGAGGGGTCTGTTAGCAAGATAG	.((((((((.(((.(((((((((((((.(((((((.............))))))).)))))))))))))))).)))))))).	-	TGTCAAGGTGGAGGGGTCTGTT	82	22
novel_mir_76	scaffold692:476706:476785:+	-62	0.475	1.47619	5p	0	9	CTTGTGGGAGAGATCTGTCCTGAAACCAGCATAAACTAGCAGCTGCCATGCTGGTTTCAGGACAGATCTCTCCCACAGGC	((((((((((((((((((((((((((((((((......((....)).)))))))))))))))))))))))))))))))).	AGATCTGTCCTGAAACCAGCAT	-	80	22
novel_mir_77	scaffold698:1713447:1713528:+	-52.5	0.353659	0.990566	5p/3p	793	638	TGGGCCCTCCATGTCCGCGGGTTCCCTATCCCAGGTTGGTCGAGTTCACGGATGCGGAACCTGCGGATACGGAGGGCCGACT	..((((((((.((((((((((((((.(((((.....(((......))).))))).)))))))))))))).))))))))....	ATGTCCGCGGGTTCCCTATCCC	GATGCGGAACCTGCGGATACGG	82	22/22
novel_mir_8	scaffold1041:202775:202856:-	-34.6	0.47561	0.854651	3p	10	83	AGGGCCAGATACTGTAAACACCCTACACTCTCAGCTGTGCACAGTGAGAAAGCTGGGAGGAGGCTGTTTACTCTCTCTGCCT	.((((.(((....(((((((.(((...(((((((((...(.....)....))))))))).))).)))))))....)))))))	-	CTGGGAGGAGGCTGTTTACT	82	20
novel_mir_82	scaffold748:320373:320461:-	-36	0.404494	0.849245	5p	24	30	TTTTCTGCCATGTGGACCCAGGGAGCCGGGAGGAGCAGTGGAGACTGACCTTGCTTCCTTGTGTCCACAGGAAGCTCACTGGCATGGCC	......(((.((((((((.(((((((.(((.....((((....)))).))).))))))).).)))))))....(((....)))..))).	TGTGGACCCAGGGAGCCGGGAG	-	89	22
novel_mir_83	scaffold750:772053:772134:-	-31.74	0.52439	1.39385	5p/3p	100	80	TCTGGCTGCTTGGGTTCCTGGCATGCTGATTTGTGACTTAAGATTAAAATCACATTGCCAGGGATTACCACGCAACCACGAC	(((((.(((.(((((((((((((((.((((((..............)))))))).))))))))))..))).))).))).)).	TGGGTTCCTGGCATGCTGATTT	ATCACATTGCCAGGGATTACCACG	82	22/24
novel_mir_84	scaffold757:1647894:1647971:-	-31.4	0.730769	1.49524	5p/3p	149	3436	GCAAAATTATTTTTGCAACATGTTCCTGAATATTTAATATAAGTATATCGGGAACATTTTGCATCCATAGTTTTGTAT	((((((((((...(((((.(((((((((((((((((...))))))).)))))))))).)))))...))))))))))..	TTTTGCAACATGTTCCTGAATAT	ATCGGGAACATTTTGCATCCAT	78	23/22
novel_mir_85	scaffold757:1654634:1654712:-	-41.4	0.518987	1.23947	5p	0	16	CCAAGGGGATACAGCAGCAATTCATGTTTTGAAGTGCTTTAAACGGTTCAAAACGTGAGGCGCTGCTATACCCCCTTGC	.(((((((.((.((((((..(((((((((((((.((.......)).)))))))))))))..)))))).)).))))))).	ACAGCAGCAATTCATGTTTTGA	-	79	22
novel_mir_86	scaffold796:812815:812894:-	-33.2	0.4625	0.852093	5p	0	7	AGAGCCCATGCCCAGGGACTGGGAGTAAGGTAGGTCCAGCTTTTGTGACCTGCTCTCTCTGTCTCTTGTAGAATGGCTGT	..((((..(((..((((((.(((((...(((((((((((...))).))))))))))))).)))))).)))....))))..	CCCAGGGACTGGGAGTAAGGTAG	-	80	23
novel_mir_87	scaffold800:355063:355130:-	-42.1	0.588235	1.50357	5p	7	18	TGGGTTAGCCAAAAATTTGTTCGGGTTTTTCCATGGAGAAACCCGAACAAACTTTTTGGCCAATCCAA	((((((.((((((((((((((((((((((((....)))))))))))))))).)))))))).)))))).	AAAAATTTGTTCGGGTTTTTC	-	68	21
novel_mir_88	scaffold845:423277:423354:+	-47.1	0.564103	1.46529	5p/3p	20	101	GGGTTGGCCAAAAAGTTCATTAGGGTTTTTCTGTGAGATGGTATGGAAAAAACCGAGTGAACTTTTTGGCCAGCCCAA	(((((((((((((((((((((.((.((((((((((......)))))))))).)).)))))))))))))))))))))..	AAAAGTTCATTAGGGTTTTTCT	AAAAAACCGAGTGAACTTTTTG	78	22/22
novel_mir_89	scaffold88:297387:297464:+	-35.82	0.602564	1.15548	5p	0	13	GGTGTGGCCAAAAGGTTCATTCAGGTTTTTTTGTACCATCTCTTGAAAAAGACCTGAACAAACTTTTTGGTCATCCCA	((..(((((((((((((..(((((((((((((.............)))))))))))))..)))))))))))))..)).	AAAGGTTCATTCAGGTTTTTTT	-	78	22
novel_mir_9	scaffold104:2190464:2190541:-	-31.1	0.371795	0.634694	5p/3p	0	20	GGTGCCCTAGAGCTGGCGAGCTGCAACTACTGAGCCCAGGACTGCAGCTGTTGAAGCCCGCTTGCCCTAGAGCCTGTG	((.((.((((.((.((((.(((.((((..((((((....).)).)))..)))).))).)))).)).)))).))))...	AGCTGGCGAGCTGCAACTACT	CTGTTGAAGCCCGCTTGCCCT	78	21/21
novel_mir_90	scaffold88:308429:308520:-	-43.2	0.402174	0.885455	5p	0	6	CGGCTGACTCTGCGAGTTCGGTGGGATTTGCTTTCCTTTGGGGGAGTGACGCTGACGAGAGCCATTTCCTCCGTGCTCGCAGGAAGGAGCCA	.((((...(((((((((.(((.((((...((((((..(..(.(......).)..).))))))...)))).))).)))))))))....)))).	TGCGAGTTCGGTGGGATTTGC	-	92	21
novel_mir_92	scaffold971:1348349:1348432:+	-37.7	0.464286	0.877778	5p	0	14	CCTCATGAGCTGCTGCAAAGGCTGTTGGCACGTCTTCATGCCATGACAGACGGCCTCCTCCTTAGCAAGCAGTTTAAGAGAGGA	((((.(((((((((((.((((..(..(((.(((((((((...)))).))))))))..).)))).)).)))))))))...)))).	TGCTGCAAAGGCTGTTGGCACGT	-	84	23
novel_mir_93	C65046160:103:168:-	-33.22	0.5	1.00667	5p	6	0	AAAGTGAGGAGTTTCCCGGCCCATGCACCAAATGTAGCCGCATGTTCCGGGAAACAAACTCACTTA	.(((((((..(((((((((..(((((.............)))))..)))))))))...))))))).	GTTTCCCGGCCCATGCACCA	-	66	20
novel_mir_94	scaffold1080:426155:426233:+	-32.1	0.607595	1.03548	5p	12	0	TGGATTGGCTTAAAAGTTTGGTTGGGTTTTTCTGTAGCATCTGATGGAAAAATCTGAACAAACTTTCCGGCCAACTCAT	((..((((((..((((((((.(..(((((((((((........)))))))))))..).))))))))..))))))..)).	TAAAAGTTTGGTTGGGTTTTT	-	79	21
novel_mir_95	scaffold1121:1038055:1038134:-	-43.5	0.56962	1.38941	5p	5	0	TGGAGTGGCCAATAAGTTCGTTTGGGTTTTTCCATAACATCCTACAGAAAAACCCAGATGAGCTTTTTGGCCAACCCAA	(((..(((((((.(((((((((((((((((((..((......))..))))))))))))))))))).)))))))..))).	AATAAGTTCGTTTGGGTTTTTC	-	79	22
novel_mir_96	scaffold2168:80273:80351:+	-46.12	0.531646	1.37649	5p	8	0	GGAGAGAGAAGAAAGTGTAAGGCAAGGTCTGGTTCCTTCCTACTTCACCAGCCTTCCCTTAAACTTTCTTCTCTCTCCA	((((((((((((((((.(((((.((((.(((((.............))))))))).))))).)))))))))))))))).	GAAAGTGTAAGGCAAGGTCTGG	-	79	22
novel_mir_97	scaffold244:605849:605942:-	-41	0.404255	0.882143	5p	6	0	GGGGTGGCTCTCTGGTGTGGAGTAGACAGGAGGGTGTGCACACTGACAAGGCCCTCCTTTCATCACCACTGCCAGTCGGGCTTTGCAACCACCA	((((((((((.(((((((((.(..((.((((((((.(((.....).))..)))))))).))..).)))).)))))..))))).....))).)).	TCTGGTGTGGAGTAGACAGGAG	-	94	22
novel_mir_99	scaffold391:1393363:1393441:-	-44.5	0.544304	1.29611	5p/3p	29	0	TGGGTTGGCCGAAAAGTTCGTTTGGGTTTTCCATGCAATGTCACAGAAACCCGAATGAACTTTTTGGCCAAACCCGATA	.(((((((((((((((((((((((((((((...((......))..)))))))))))))))))))))))).)))))....	GAAAAGTTCGTTTGGGTTTTCC	ACCCGAATGAACTTTTTGGCC	79	22
