# Supplementary material for: Identification and Profiling of microRNAs and Their Target Genes from Developing Caprine Skeletal Muscle
Source: PLoS One. 2014 May 12;9(5):e96857. doi: 10.1371/journal.pone.0096857 (PMC4018397; doi:10.1371/journal.pone.0096857)
Supplement: Table S6 — Novel miRNAs expression profiles. (XLS) [file pone.0096857.s007.xls]

## Sheet: Sheet1
Table S6 The novel miRNAs expression pofiles
pairwise	miR-name	SMC-total-reads	FC-total-reads	SMC-expressed	FC-expressed	SMC-std	FC-std	fold-change(log2 FC/SMC)	p-value	sig-lable
SMC-FC	novel_mir_30	15593721	15627457	2941	18540	188.602	1186.37	2.65314	0	**
SMC-FC	novel_mir_84	15593721	15627457	149	3436	9.5551	219.869	4.52423	0	**
SMC-FC	novel_mir_70	15593721	15627457	1383	2436	88.6895	155.88	0.813596	2.04353e-65
SMC-FC	novel_mir_72	15593721	15627457	280	1838	17.9559	117.614	2.71152	8.5263e-280	**
SMC-FC	novel_mir_47	15593721	15627457	13	849	0.8337	54.3275	6.02601	1.76124e-231	**
SMC-FC	novel_mir_77	15593721	15627457	793	638	50.8538	40.8256	-0.316881	3.46344e-05
SMC-FC	novel_mir_65	15593721	15627457	28	486	1.7956	31.0991	4.11433	4.29908e-109	**
SMC-FC	novel_mir_61	15593721	15627457	0	262	0.01	16.7654	10.7113	1.79264e-79	**
SMC-FC	novel_mir_26	15593721	15627457	131	239	8.4008	15.2936	0.864329	1.84471e-08
SMC-FC	novel_mir_21	15593721	15627457	158	201	10.1323	12.862	0.344153	0.024577
SMC-FC	novel_mir_14	15593721	15627457	5	126	0.3206	8.0627	4.65242	1.34863e-31	**
SMC-FC	novel_mir_74	15593721	15627457	0	120	0.01	7.6788	9.58474	8.57338e-37	**
SMC-FC	novel_mir_36	15593721	15627457	16	103	1.0261	6.591	2.68333	6.04881e-17	**
SMC-FC	novel_mir_88	15593721	15627457	20	101	1.2826	6.463	2.33313	2.14711e-14	**
SMC-FC	novel_mir_58	15593721	15627457	26	99	1.6673	6.335	1.92583	2.15112e-11	**
SMC-FC	novel_mir_3	15593721	15627457	61	97	3.9118	6.207	0.666064	0.00434047
SMC-FC	novel_mir_8	15593721	15627457	10	83	0.6413	5.3112	3.04997	1.11892e-15	**
SMC-FC	novel_mir_83	15593721	15627457	100	80	6.4128	5.1192	-0.325036	0.133108
SMC-FC	novel_mir_6	15593721	15627457	26	67	1.6673	4.2873	1.36256	1.81416e-05	**
SMC-FC	novel_mir_67	15593721	15627457	147	66	9.4269	4.2233	-1.15841	1.90737e-08	**
SMC-FC	novel_mir_23	15593721	15627457	35	62	2.2445	3.9674	0.8218	0.00629322
SMC-FC	novel_mir_69	15593721	15627457	0	52	0.01	3.3275	8.37829	2.35125e-16	**
SMC-FC	novel_mir_31	15593721	15627457	0	50	0.01	3.1995	8.3217	9.3847e-16	**
SMC-FC	novel_mir_66	15593721	15627457	0	35	0.01	2.2396	7.8071	3.02576e-11	**
SMC-FC	novel_mir_12	15593721	15627457	22	35	1.4108	2.2396	0.666728	0.088477
SMC-FC	novel_mir_53	15593721	15627457	0	32	0.01	2.0477	7.67786	2.41278e-10	**
SMC-FC	novel_mir_38	15593721	15627457	0	31	0.01	1.9837	7.63205	4.82035e-10	**
SMC-FC	novel_mir_82	15593721	15627457	24	30	1.5391	1.9197	0.318794	0.423397
SMC-FC	novel_mir_62	15593721	15627457	0	27	0.01	1.7277	7.43271	7.67932e-09	**
SMC-FC	novel_mir_56	15593721	15627457	6	27	0.3848	1.7277	2.16667	0.000199917	**
SMC-FC	novel_mir_52	15593721	15627457	119	26	7.6313	1.6637	-2.19753	1.11914e-15	**
SMC-FC	novel_mir_43	15593721	15627457	0	21	0.01	1.3438	7.07017	4.88302e-07	**
SMC-FC	novel_mir_9	15593721	15627457	0	20	0.01	1.2798	6.99977	9.7555e-07	**
SMC-FC	novel_mir_19	15593721	15627457	0	18	0.01	1.1518	6.84775	3.89378e-06	**
SMC-FC	novel_mir_87	15593721	15627457	7	18	0.4489	1.1518	1.35942	0.0293642	*
SMC-FC	novel_mir_50	15593721	15627457	0	17	0.01	1.0878	6.76527	7.77916e-06	**
SMC-FC	novel_mir_85	15593721	15627457	0	16	0.01	1.0238	6.67779	1.55415e-05	**
SMC-FC	novel_mir_99	15593721	15627457	29	0	1.8597	0.01	-7.53893	1.8032e-09	**
SMC-FC	novel_mir_100	15593721	15627457	50	0	3.2064	0.01	-8.32481	8.40532e-16	**
SMC-FC	novel_mir_105	15593721	15627457	123	0	7.8878	0.01	-9.62348	8.22411e-38	**
