# Supplementary material for: Identification and Profiling of microRNAs and Their Target Genes from Developing Caprine Skeletal Muscle
Source: PLoS One. 2014 May 12;9(5):e96857. doi: 10.1371/journal.pone.0096857 (PMC4018397; doi:10.1371/journal.pone.0096857)
Supplement: Table S8 — Differentially expressed genes that have FDR≤0.001 and Fold Change >2. (XLS) [file pone.0096857.s009.xls]

## Sheet: Additional file 3
Table S8 Differentially expressed genes that have FDR≤0.001 and Fold Change >2
geneID	geneLength	FC-Expression	SMC-Expression	FC-RPKM	SMC-RPKM	log2 Ratio(SMC/FC)	Up-Down-Regulation(PM/EM)	P-value	FDR
100750232	3698	61	834	0.925667	16.1068	4.12103	Up	5.42e-218	8.16e-217
100750233	4206	1965	624	26.2171	10.5956	-1.30705	Down	1.98e-98	1.54e-97
100846984	907	304	41	18.8087	3.2284	-2.54251	Down	2.91e-38	1.2e-37
100860742	4185	365	92	4.89429	1.57001	-1.64032	Down	8.72e-27	2.91e-26
100860743	5112	7329	49	80.4537	0.684566	-6.87682	Down	0	0
100860744	6522	12122	771	104.3	8.44275	-3.62689	Down	0	0
100860747	2614	182	17	3.90713	0.464466	-3.07247	Down	2.97e-28	1.02e-27
100860750	3756	428	1986	6.39455	37.7628	2.56205	Up	0	0
100860756	2488	8330	861	187.883	24.7151	-2.92636	Down	0	0
100860765	2015	5849	1618	162.892	57.3474	-1.50611	Down	0	0
100860771	2897	70	2	1.35594	0.0493051	-4.78142	Down	1.39e-15	3.57e-15
100860772	2126	586	90	15.4677	3.02336	-2.35504	Down	2.39e-66	1.42e-65
100860775	668	429	71	36.039	7.59088	-2.24722	Down	2e-46	9.33e-46
100860776	922	57491	15670	3499.14	1213.8	-1.52746	Down	0	0
100860777	596	3271	1050	307.983	125.821	-1.29148	Down	1.18e-159	1.36e-158
100860780	1901	150981	9235	4456.89	346.948	-3.68324	Down	0	0
100860781	595	1	63	0.0943137	7.56195	6.32515	Up	1.12e-21	3.36e-21
100860782	789	956	2235	67.9943	202.307	1.57306	Up	8.72e-194	1.18e-192
100860783	594	55741	7460	5265.99	896.938	-2.55362	Down	0	0
100860786	4325	442	700	5.73493	11.559	1.01117	Up	9.22e-32	3.4e-31
100860787	1551	1860	635	67.2966	29.2396	-1.20261	Down	3.44e-82	2.34e-81
100860788	2137	11793	750	309.679	25.065	-3.62703	Down	0	0
100860789	1938	403	86	11.6693	3.16924	-1.8805	Down	3.68e-35	1.44e-34
100860790	4143	1455	3237	19.7079	55.8005	1.5015	Up	3.97e-261	7.08e-260
100860795	3612	246	55	3.8219	1.08749	-1.81329	Down	4.51e-21	1.34e-20
100860796	2871	1555	578	30.3941	14.3782	-1.07991	Down	1.98e-58	1.07e-57
100860799	2068	2524	4250	68.4906	146.774	1.09962	Up	1.45e-210	2.12e-209
100860800	2215	113991	14949	2887.94	482.002	-2.58293	Down	0	0
100860803	579	617	201	59.7996	24.7929	-1.27021	Down	9.1e-31	3.29e-30
100860805	1376	10843	48	442.204	2.49134	-7.47165	Down	0	0
100860806	3308	1023	193	17.3541	4.16679	-2.05827	Down	2.39e-97	1.85e-96
100860811	207	856	286	232.057	98.6747	-1.23373	Down	2.87e-40	1.22e-39
100860812	1685	7839	1110	261.067	47.0471	-2.47224	Down	0	0
100860813	1311	34	165	1.45535	8.98859	2.62673	Up	1.26e-29	4.44e-29
100860820	2809	240	783	4.79459	19.9077	2.05384	Up	1.2e-99	9.4e-99
100860821	2072	60	0	1.625	0.001	-10.6662	Down	8.71e-16	2.25e-15
100860826	1608	943	365	32.9092	16.2113	-1.02149	Down	3.92e-33	1.48e-32
100860827	5814	44	97	0.424688	1.19154	1.48835	Up	3.12e-09	6.44e-09
100860828	5353	356523	16876	3737.51	225.155	-4.05308	Down	0	0
100860829	1595	2199	592	77.3671	26.5076	-1.54531	Down	1.34e-140	1.38e-139
100860833	1079	2056	152361	106.929	10084.7	6.55938	Up	0	0
100860836	5499	3468	747	35.3905	9.70168	-1.86706	Down	9.83e-287	1.9e-285
100860838	2478	767	53	17.3694	1.52751	-3.5073	Down	1.35e-128	1.3e-127
100860839	2199	17	111	0.433826	3.60502	3.05482	Up	9.82e-24	3.09e-23
100860846	732	1914	9624	146.731	938.976	2.67791	Up	0	0
100860856	1534	750	2879	27.4364	134.038	2.28847	Up	0	0
100860870	1879	8812	41212	263.172	1566.42	2.57339	Up	0	0
100860871	1036	363	8	19.6625	0.551493	-5.15596	Down	5.3e-79	3.51e-78
100860872	1290	58463	317267	2543.22	17564.9	2.78797	Up	0	0
100860876	1910	5	129	0.146902	4.82355	5.03717	Up	1.76e-39	7.39e-39
100860881	1356	1620	3119	67.042	164.273	1.29296	Up	1.92e-200	2.67e-199
100860882	1714	8622	2112	282.286	88.0021	-1.68155	Down	0	0
100860883	1756	49032	8571	1566.92	348.592	-2.16832	Down	0	0
100860885	2155	1079	384	28.0974	12.7261	-1.14265	Down	8.55e-45	3.87e-44
100860887	2763	996	90	20.2288	2.32633	-3.12028	Down	4.41e-150	4.8e-149
100860888	1679	49	13	1.63771	0.552972	-1.5664	Down	0.000180716	0.000294681
100860889	1308	273	2071	11.7124	113.079	3.27122	Up	0	0
100860892	3889	1520	224	21.933	4.11358	-2.41463	Down	2.65e-174	3.27e-173
100860894	4551	1690	349	20.8388	5.47682	-1.92786	Down	8.98e-147	9.58e-146
100860901	2429	222	8	5.12882	0.235219	-4.44655	Down	3.66e-45	1.67e-44
100860903	1063	94204	11554	4973.11	776.264	-2.67953	Down	0	0
100860904	1580	2214	570	78.6344	25.7649	-1.60976	Down	5.32e-150	5.78e-149
100860905	3281	72	26	1.23145	0.565949	-1.12162	Down	0.000404766	0.000645177
100860907	1053	2	16	0.106584	1.08518	3.34787	Up	0.000101634	0.000168162
100860912	4327	1259	216	16.3279	3.56514	-2.19531	Down	2.71e-129	2.61e-128
100860914	1107	1309	60	66.3566	3.87092	-4.09949	Down	5.82e-246	9.81e-245
100860916	1668	229	502	7.70427	21.494	1.48021	Up	3.31e-41	1.43e-40
100860917	1111	666	1	33.6397	0.064283	-9.03151	Down	6.4e-166	7.61e-165
100860919	5128	1672	656	18.297	9.13621	-1.00194	Down	1.05e-55	5.54e-55
100860922	562	10596	3342	1058.03	424.698	-1.31687	Down	0	0
100860924	899	2857	627	178.337	49.8102	-1.8401	Down	5.05e-232	8.1e-231
100860926	3078	1492	385	27.2015	8.9331	-1.60645	Down	2.11e-101	1.68e-100
100860935	1332	3054	636	128.664	34.1007	-1.91574	Down	1.69e-261	3.03e-260
100860936	1091	381	96	19.5971	6.2843	-1.64082	Down	6.64e-28	2.27e-27
100860938	5506	182051	15707	1855.45	203.736	-3.187	Down	0	0
100860940	5406	239738	12963	2488.59	171.254	-3.86112	Down	0	0
100860944	1714	42411	7063	1388.54	294.299	-2.23822	Down	0	0
100860949	1439	774	123	30.1837	6.10456	-2.30581	Down	5.58e-85	3.89e-84
100860950	5341	14039	3756	147.505	50.2242	-1.5543	Down	0	0
100860951	1549	495	1066	17.9327	49.1491	1.45457	Up	2.55e-83	1.75e-82
100860955	3695	15	53	0.227808	1.0244	2.1689	Up	1.34e-08	2.69e-08
100860957	2531	900	4894	19.9546	138.096	2.79088	Up	0	0
100860958	2762	2300	5294	46.73	136.89	1.55059	Up	0	0
100860960	1926	394	37	11.4797	1.372	-3.06473	Down	2.4e-59	1.32e-58
100860961	709	13340	3473	1055.85	349.839	-1.59364	Down	0	0
100860965	4667	2588	463	31.1185	7.08522	-2.13489	Down	7.38e-255	1.29e-253
100860966	1789	6682	1927	209.598	76.9275	-1.44606	Down	0	0
100860967	1422	3105	776	122.533	38.9738	-1.6526	Down	1.78e-217	2.67e-216
100860968	2925	633	245	12.1442	5.98205	-1.02156	Down	9.12e-23	2.81e-22
100860971	5751	3389	1117	33.0689	13.8714	-1.25336	Down	5.94e-158	6.73e-157
100860972	4507	537	134	6.68619	2.12338	-1.65482	Down	3.94e-39	1.64e-38
100860975	903	1362	463	84.6411	36.6187	-1.20878	Down	3.88e-61	2.17e-60
100860977	1221	3568	364	163.984	21.291	-2.94524	Down	0	0
100860984	2188	541	84	13.8753	2.74184	-2.3393	Down	6.59e-61	3.67e-60
100860987	1104	429	74	21.8062	4.7871	-2.18751	Down	5.65e-45	2.57e-44
100860988	1453	40	82	1.54485	4.03049	1.38349	Up	2.57e-07	4.89e-07
100860990	1765	536	170	17.0417	6.87883	-1.30883	Down	3.95e-28	1.36e-27
100860991	1926	242	68	7.051	2.52152	-1.48353	Down	5.31e-16	1.38e-15
100860994	1313	43	0	1.83779	0.001	-10.8438	Down	1.66e-11	3.75e-11
100860995	763	30007	6306	2206.94	590.255	-1.90264	Down	0	0
100860998	1471	694	172	26.4752	8.35076	-1.66466	Down	1.69e-50	8.33e-50
100861005	2206	2641	715	67.1823	23.1479	-1.5372	Down	3.32e-167	3.96e-166
100861006	2548	47819	10208	1053.16	286.122	-1.88002	Down	0	0
100861008	1472	441	40	16.8121	1.94072	-3.11484	Down	2.99e-67	1.79e-66
100861009	1755	131	33	4.18877	1.34291	-1.64116	Down	1.6e-10	3.48e-10
100861014	2155	266	64	6.9267	2.12101	-1.70742	Down	5.44e-21	1.61e-20
100861018	657	32700	3880	2793.02	421.771	-2.7273	Down	0	0
100861020	973	668	1321	38.5261	96.9617	1.33158	Up	5.47e-90	3.98e-89
100861022	877	528	1283	33.7852	104.481	1.62878	Up	7.31e-118	6.57e-117
100861024	1321	43	7	1.82666	0.378447	-2.27104	Down	7.6e-06	1.34e-05
100861026	2476	34	4	0.770584	0.115377	-2.7396	Down	1.1e-05	1.91e-05
100861028	604	1193	462	110.84	54.628	-1.02076	Down	1.98e-41	8.56e-41
100861029	1411	563	187	22.391	9.46509	-1.24223	Down	2.6e-27	8.77e-27
100861033	1802	318	70	9.90294	2.7743	-1.83573	Down	3.15e-27	1.06e-26
100861035	6593	2424	5476	20.632	59.3185	1.5236	Up	0	0
100861039	2632	2231	322	47.567	8.73736	-2.44469	Down	1.34e-258	2.36e-257
100861043	1402	270	17	10.8071	0.865986	-3.64149	Down	1.21e-47	5.71e-47
100861048	1784	445	106	13.9977	4.24347	-1.72187	Down	1.78e-34	6.9e-34
100861049	2895	921	220	17.8527	5.42731	-1.71783	Down	2.28e-69	1.38e-68
100861055	3339	221	70	3.71422	1.49724	-1.31075	Down	1.74e-12	4.05e-12
100861058	1515	108	23	4.0004	1.08424	-1.88346	Down	1.82e-10	3.95e-10
100861062	1801	239	74	7.44691	2.93446	-1.34355	Down	7.57e-14	1.84e-13
100861063	2019	1111	6842	30.8795	242.023	2.97043	Up	0	0
100861064	1928	764	140	22.2371	5.18598	-2.10028	Down	5.38e-75	3.45e-74
100861065	508	17914	2308	1978.89	324.476	-2.60851	Down	0	0
100861066	1615	465	78	16.1574	3.44931	-2.22782	Down	1.12e-49	5.43e-49
100861072	3430	111	14	1.81602	0.291504	-2.63919	Down	2.08e-15	5.31e-15
100861073	1718	715	55	23.3547	2.28639	-3.35257	Down	1.82e-115	1.61e-114
100861076	1609	349	34	12.172	1.50915	-3.01175	Down	6.95e-52	3.49e-51
100861079	3047	551	1672	10.1478	39.1899	1.94932	Up	1.69e-196	2.32e-195
100861080	5046	658	158	7.31763	2.23625	-1.7103	Down	9.47e-50	4.6e-49
100861081	1996	1103	5658	31.0104	202.448	2.70673	Up	0	0
100861089	2426	123	436	2.84516	12.8353	2.17354	Up	1.88e-60	1.05e-59
100861090	782	748	1199	53.6768	109.502	1.02859	Up	1.2e-54	6.22e-54
100861091	2282	290	73	7.13139	2.28464	-1.64222	Down	1.26e-21	3.79e-21
100861105	3777	190	44	2.82292	0.831986	-1.76256	Down	5e-16	1.3e-15
100861108	1887	347	72	10.3193	2.72503	-1.921	Down	2.56e-31	9.34e-31
100861114	809	1660	350	115.147	30.898	-1.89789	Down	2.82e-141	2.91e-140
100861116	734	746	174	57.0341	16.9302	-1.75222	Down	4.89e-58	2.64e-57
100861120	1651	777	138	26.4098	5.96956	-2.14538	Down	2.96e-78	1.95e-77
100861121	2811	578	221	11.5388	5.61489	-1.03916	Down	1.81e-21	5.42e-21
100861126	1620	3002	1012	103.989	44.6145	-1.22085	Down	1.35e-134	1.35e-133
100861132	4123	157	38	2.13687	0.658234	-1.69883	Down	6.91e-13	1.63e-12
100861134	1061	78	165	4.12545	11.1065	1.42879	Up	6.45e-14	1.58e-13
100861135	1246	1053	99	47.4244	5.6745	-3.06307	Down	8.14e-156	9.14e-155
100861136	908	115	34	7.10729	2.67426	-1.41016	Down	8.3e-08	1.62e-07
100861138	3845	1872	645	27.3213	11.9805	-1.18934	Down	2.6e-81	1.75e-80
100861143	1107	119	4	6.03242	0.258061	-4.54695	Down	4.44e-25	1.43e-24
100861146	2016	650	237	18.0932	8.39591	-1.10769	Down	2.24e-26	7.41e-26
100861147	3203	2117	499	37.0899	11.1264	-1.73704	Down	1.65e-159	1.89e-158
100861151	2043	361	1346	9.91587	47.0529	2.24647	Up	1.53e-190	2.05e-189
100861155	9837	300	50	1.7114	0.363009	-2.2371	Down	9.3e-33	3.49e-32
100861156	5482	933	192	9.55069	2.50134	-1.9329	Down	4.09e-82	2.78e-81
100861157	2990	587	982	11.0169	23.4558	1.09023	Up	1.95e-49	9.43e-49
100861161	1930	606	147	17.6201	5.43964	-1.69564	Down	2.02e-45	9.24e-45
100861162	1013	4817	31547	266.845	2224.12	3.05916	Up	0	0
100861163	689	106329	208658	8660.13	21628.5	1.32047	Up	0	0
100861165	4269	1137	357	14.946	5.97245	-1.32337	Down	8.84e-59	4.81e-58
100861171	1761	4708	180	150.027	7.30001	-4.36118	Down	0	0
100861172	1709	13	0	0.426868	0.001	-8.73764	Down	0.000596426	0.000937135
100861209	3128	228	56	4.09035	1.27859	-1.67767	Down	8.53e-18	2.33e-17
100861211	3632	295	93	4.55793	1.82872	-1.31755	Down	2.61e-16	6.84e-16
100861212	1337	26	1	1.09127	0.0534169	-4.35257	Down	4.09e-06	7.31e-06
100861215	1500	426	710	15.9371	33.8047	1.08483	Up	6.05e-36	2.4e-35
100861222	1097	28	3	1.43233	0.19531	-2.87453	Down	4.79e-05	8.07e-05
100861224	7543	695	176	5.1705	1.6664	-1.63357	Down	2.77e-49	1.34e-48
100861228	6186	2297	251	20.8374	2.89784	-2.84613	Down	0	0
100861240	4374	1182	80	15.1646	1.30624	-3.53722	Down	1.15e-198	1.6e-197
100861245	2074	521	958	14.0968	32.9888	1.22661	Up	5.15e-58	2.78e-57
100861247	1115	29741	104757	1496.83	6709.94	2.16439	Up	0	0
100861252	1386	728	15	29.4754	0.772926	-5.25304	Down	1.92e-158	2.2e-157
100861258	1335	570	2131	23.9599	114.002	2.25036	Up	3.92e-301	7.74e-300
100861261	1222	81	12	3.71968	0.701326	-2.40702	Down	1.38e-10	3e-10
100861263	1623	3594	6516	124.266	286.73	1.20626	Up	0	0
100861266	1374	639	144	26.0979	7.4849	-1.80188	Down	7.78e-52	3.9e-51
100861268	3345	597	189	10.0154	4.0353	-1.31148	Down	3.05e-31	1.11e-30
100861269	1983	2213	42443	62.6254	1528.6	4.60932	Up	0	0
100861271	1356	199	39	8.23541	2.05407	-2.00336	Down	1.5e-19	4.3e-19
100861273	2443	124	32	2.84833	0.935485	-1.60633	Down	9.01e-10	1.9e-09
100861277	1235	107461	1328	4882.88	76.7965	-5.99055	Down	0	0
100861279	654	157	786	13.4714	85.8331	2.67163	Up	1.87e-137	1.89e-136
100861282	2456	320	82	7.31162	2.38449	-1.61651	Down	3.23e-23	1.01e-22
100861284	539	4250	14779	442.478	1958.24	2.14588	Up	0	0
100861286	7161	2451	638	19.2071	6.36293	-1.59388	Down	1.53e-163	1.79e-162
100861288	5692	260	1746	2.56331	21.9073	3.09534	Up	0	0
100861294	5199	2333	319	25.1818	4.38209	-2.52269	Down	3.95e-280	7.47e-279
100861300	4259	2862	734	37.7098	12.3083	-1.61531	Down	2.81e-194	3.82e-193
100861301	4039	324	1788	4.50156	31.6158	2.81215	Up	0	0
100861303	3730	1513	198	22.7626	3.79111	-2.58597	Down	2.08e-187	2.74e-186
100861310	1948	125	36	3.60092	1.31985	-1.44799	Down	1.18e-08	2.37e-08
100861313	2614	3371	734	72.3678	20.054	-1.85146	Down	1.15e-275	2.15e-274
100861314	799	2492	4221	175.022	377.293	1.10815	Up	9.02e-212	1.32e-210
100861316	2094	1689	467	45.2632	15.9276	-1.50681	Down	1.4e-104	1.14e-103
100861322	684	1110	215	91.0665	22.4488	-2.02028	Down	5.01e-103	4.04e-102
100861326	2510	57	223	1.27436	6.34514	2.31588	Up	3.14e-34	1.21e-33
100861328	2481	436	72	9.8617	2.0726	-2.25039	Down	3.11e-47	1.46e-46
100861335	2336	22	63	0.528496	1.9261	1.86571	Up	2.01e-08	4.02e-08
100861336	1004	2328	272	130.119	19.3484	-2.74955	Down	4e-307	8.06e-306
100861337	2173	1569	247	40.5187	8.11797	-2.3194	Down	1.26e-171	1.54e-170
100861338	772	95	30	6.90555	2.77533	-1.3151	Down	3.94e-06	7.05e-06
100861341	2241	704	143	17.6288	4.55727	-1.95169	Down	3.71e-63	2.12e-62
100861343	2483	208	77	4.70087	2.21475	-1.08579	Down	3.63e-09	7.48e-09
100861346	518	399	105	43.225	14.4767	-1.57813	Down	1.16e-27	3.95e-27
100861351	1322	3674	40677	155.955	2197.49	3.81666	Up	0	0
100861353	2986	2533	931	47.6033	22.2674	-1.09613	Down	2.79e-96	2.13e-95
100861361	3323	701	13	11.838	0.279398	-5.40496	Down	1.46e-154	1.62e-153
100861363	4843	1659	587	19.2231	8.65633	-1.15102	Down	1.04e-68	6.27e-68
100861366	1972	832	266	23.676	9.63352	-1.29729	Down	3.24e-42	1.42e-41
100861373	4646	2326	481	28.0946	7.39394	-1.92588	Down	5.1e-201	7.13e-200
100861376	4672	1357	5076	16.2993	77.5941	2.25114	Up	0	0
100861386	4960	592	82	6.6978	1.18071	-2.50404	Down	8.26e-72	5.14e-71
100861387	2253	1169	2327	29.1169	73.7641	1.34106	Up	9.32e-159	1.07e-157
100861391	3652	1258	225	19.3304	4.40009	-2.13527	Down	7.01e-125	6.58e-124
100861395	561	2759	337	275.982	42.902	-2.68546	Down	0	0
100861396	1919	3691	1022	107.935	38.0352	-1.50475	Down	8.11e-226	1.26e-224
100861577	3392	1834	539	30.3414	11.3486	-1.41877	Down	6.68e-104	5.42e-103
100862660	1055	71	20	3.77657	1.3539	-1.47995	Down	1.38e-05	2.4e-05
102168208	1691	1088	266	36.1058	11.2344	-1.68431	Down	1.83e-79	1.22e-78
102168209	1761	296	20	9.43245	0.811112	-3.53966	Down	6.13e-51	3.04e-50
102168210	3794	546	63	8.07583	1.18591	-2.76761	Down	7.95e-74	5.05e-73
102168212	1057	66	7	3.50397	0.47297	-2.88917	Down	1.77e-10	3.84e-10
102168219	3503	3126	9503	50.0773	193.745	1.95193	Up	0	0
102168220	1545	68	13	2.46986	0.600932	-2.03916	Down	1.13e-07	2.19e-07
102168225	5740	197	24	1.92596	0.298614	-2.68922	Down	8.23e-27	2.75e-26
102168229	3782	933	2025	13.8437	38.2396	1.46584	Up	2.33e-158	2.66e-157
102168238	3418	52	7	0.853735	0.146264	-2.54522	Down	1.32e-07	2.55e-07
102168239	4025	137	19	1.91006	0.33713	-2.50224	Down	1e-17	2.73e-17
102168241	1839	1348	494	41.1339	19.1847	-1.10037	Down	2.17e-52	1.1e-51
102168243	4100	895	180	12.2499	3.13544	-1.96602	Down	1.4e-80	9.41e-80
102168247	2445	121	44	2.77714	1.28524	-1.11157	Down	4.81e-06	8.56e-06
102168251	3169	131	37	2.31975	0.833853	-1.4761	Down	3.15e-09	6.49e-09
102168258	4935	2849	960	32.3964	13.8929	-1.22148	Down	6.17e-128	5.9e-127
102168261	6640	293	2	2.47623	0.0215116	-6.84689	Down	1.57e-70	9.67e-70
102168263	1655	30	2	1.01722	0.0863062	-3.55902	Down	3.46e-06	6.2e-06
102168265	1804	344	117	10.7007	4.6319	-1.20803	Down	1.32e-16	3.46e-16
102168269	1209	244	90	11.3254	5.31651	-1.09102	Down	1.37e-10	3e-10
102168273	3684	984	379	14.9888	7.34733	-1.02859	Down	7.1e-35	2.77e-34
102168274	4228	131	10	1.73871	0.168918	-3.36363	Down	2.3e-22	7.01e-22
102168275	1006	113	18	6.30336	1.27786	-2.30239	Down	1.28e-13	3.1e-13
102168276	1083	2784	997	144.256	65.7471	-1.13363	Down	2.25e-111	1.93e-110
102168283	1421	112	33	4.42299	1.65856	-1.41509	Down	1.14e-07	2.2e-07
102168286	1548	125	35	4.53139	1.61476	-1.48863	Down	5.85e-09	1.19e-08
102168287	3805	2079	359	30.6614	6.73829	-2.18597	Down	3.5e-211	5.13e-210
102168289	3902	214	65	3.07764	1.1897	-1.37123	Down	6.81e-13	1.61e-12
102168293	645	1198	2915	104.229	322.767	1.63073	Up	1.08e-265	1.96e-264
102168295	3157	2817	814	50.0731	18.4145	-1.44319	Down	1.32e-162	1.54e-161
102168298	1341	70	2	2.92928	0.106515	-4.78142	Down	1.39e-15	3.57e-15
102168299	2282	2737	4794	67.3056	150.035	1.1565	Up	2.5e-257	4.39e-256
102168302	2650	66	2	1.39762	0.0539007	-4.69653	Down	1.27e-14	3.15e-14
102168308	1718	104	35	3.39705	1.45497	-1.22329	Down	4.91e-06	8.74e-06
102168311	678	201	69	16.6364	7.26824	-1.19466	Down	3.91e-10	8.37e-10
102168315	871	183	47	11.7903	3.85381	-1.61324	Down	7.39e-14	1.8e-13
102168319	3242	1556	5414	26.9332	119.266	2.14672	Up	0	0
102168320	1752	639	157	20.4672	6.39994	-1.67719	Down	4.2e-47	1.97e-46
102168321	2592	818	2	17.7097	0.0551068	-8.32809	Down	7.52e-202	1.06e-200
102168323	3350	1029	68	17.237	1.44969	-3.5717	Down	1.47e-174	1.82e-173
102168326	2225	1080	235	27.2387	7.54307	-1.85243	Down	1.18e-89	8.52e-89
102168330	1103	752	129	38.2591	8.35265	-2.1955	Down	6.08e-78	4e-77
102168332	2622	2256	689	48.2835	18.7671	-1.36332	Down	4.45e-120	4.06e-119
102168333	3155	97	24	1.7253	0.543278	-1.66708	Down	2.81e-08	5.59e-08
102168334	992	29	0	1.64051	0.001	-10.6799	Down	5.58e-08	1.09e-07
102168340	2346	200	34	4.78403	1.03505	-2.20853	Down	5.28e-22	1.6e-21
102168341	3819	499	105	7.33234	1.96359	-1.90078	Down	9.38e-44	4.19e-43
102168345	1442	109	14	4.24183	0.693383	-2.61296	Down	5.26e-15	1.32e-14
102168351	8995	1106	329	6.89995	2.61219	-1.40133	Down	3.06e-62	1.73e-61
102168355	4854	329	1376	3.80354	20.2455	2.41219	Up	1.84e-212	2.71e-211
102168356	4938	598	2178	6.79582	31.5005	2.21265	Up	2.94e-301	5.81e-300
102168359	1637	346	53	11.8609	2.31226	-2.35884	Down	6.73e-40	2.85e-39
102168360	6404	1163	227	10.1911	2.53154	-2.00922	Down	4.12e-107	3.43e-106
102168365	4432	372	56	4.71015	0.902399	-2.38394	Down	2.71e-43	1.2e-42
102168371	1240	643	121	29.0992	6.96905	-2.06195	Down	5.81e-62	3.28e-61
102168373	2110	309	2375	8.21803	80.388	3.29012	Up	0	0
102168374	3293	7317	843	124.69	18.2829	-2.76978	Down	0	0
102168375	1684	36	110	1.19964	4.6651	1.9593	Up	1.6e-14	3.98e-14
102168376	3187	97	9	1.70798	0.201684	-3.08212	Down	1.05e-15	2.7e-15
102168378	3556	46	6	0.725919	0.120503	-2.59073	Down	5.75e-07	1.08e-06
102168379	3343	489	121	8.20851	2.58499	-1.66696	Down	3.95e-36	1.57e-35
102168383	961	149	4	8.70071	0.297267	-4.8713	Down	2.95e-32	1.1e-31
102168386	2206	403	105	10.2516	3.39933	-1.59252	Down	2.88e-28	9.88e-28
102168387	3238	439	120	7.60816	2.64676	-1.52332	Down	7.53e-29	2.62e-28
102168388	7240	297	910	2.30202	8.97662	1.96327	Up	7.34e-109	6.18e-108
102168394	201	55	6	15.3553	2.13189	-2.84853	Down	8.12e-09	1.65e-08
102168396	1642	3129	966	106.936	42.0159	-1.34774	Down	5.73e-163	6.72e-162
102168399	1413	956	20	37.9671	1.01088	-5.23107	Down	3.29e-207	4.74e-206
102168403	3166	3410	817	60.4415	18.4298	-1.7135	Down	5.7e-251	9.81e-250
102168405	3465	174	19	2.81798	0.391616	-2.84715	Down	3.23e-25	1.05e-24
102168407	461	1527	2825	185.879	437.651	1.23542	Up	2.83e-169	3.4e-168
102168411	4471	108	369	1.35554	5.89429	2.12046	Up	7.24e-50	3.52e-49
102168415	2873	753	137	14.7079	3.40561	-2.11061	Down	2.18e-74	1.39e-73
102168421	4467	425	139	5.33906	2.22233	-1.26451	Down	1.54e-21	4.62e-21
102168424	1957	157	279	4.50195	10.1818	1.17737	Up	5.16e-17	1.38e-16
102168425	2870	77	12	1.50557	0.298614	-2.33396	Down	8.12e-10	1.72e-09
102168431	491	272	90	31.087	13.0909	-1.24774	Down	4.73e-14	1.16e-13
102168433	1181	6076	25586	288.709	1547.26	2.42203	Up	0	0
102168434	2529	39	0	0.865382	0.001	-9.75719	Down	1.69e-10	3.68e-10
102168436	4484	272	4106	3.40404	65.3979	4.26392	Up	0	0
102168440	3186	141	352	2.48351	7.89055	1.66775	Up	9.88e-35	3.84e-34
102168447	1674	35	4	1.17329	0.170653	-2.78142	Down	6.79e-06	1.2e-05
102168448	1653	1974	653	67.0141	28.2131	-1.2481	Down	3.33e-92	2.46e-91
102168450	3511	95	22	1.51839	0.447509	-1.76256	Down	1.12e-08	2.26e-08
102168451	1408	20	0	0.797112	0.001	-9.63864	Down	1.03e-05	1.8e-05
102168453	2665	573	52	12.0656	1.39353	-3.11409	Down	6.9e-87	4.88e-86
102168454	2528	280	19	6.21545	0.536768	-3.53349	Down	3.4e-48	1.62e-47
102168456	1390	640	4	25.8379	0.205521	-6.97406	Down	2.07e-153	2.3e-152
102168457	2067	60	4	1.62893	0.138207	-3.55902	Down	2.4e-11	5.39e-11
102168459	795	52	0	3.67052	0.001	-11.8418	Down	9.01e-14	2.19e-13
102168465	1549	888	1468	32.1702	67.6838	1.07309	Up	3.51e-71	2.17e-70
102168467	2623	49	3	1.04831	0.0816833	-3.68188	Down	1.1e-09	2.32e-09
102168468	6002	3104	930	29.0214	11.0662	-1.39096	Down	1.74e-169	2.1e-168
102168470	1696	192	40	6.35283	1.6844	-1.91517	Down	6.42e-18	1.76e-17
102168476	2439	183	50	4.21048	1.46409	-1.52398	Down	6.98e-13	1.65e-12
102168480	2707	1725	591	35.7596	15.5923	-1.1975	Down	7.35e-76	4.75e-75
102168482	5571	1446	473	14.5656	6.06371	-1.26429	Down	2.31e-69	1.41e-68
102168484	1855	59	8	1.78484	0.308004	-2.53478	Down	1.93e-08	3.86e-08
102168488	4083	294	110	4.04073	1.92408	-1.07045	Down	3.86e-12	8.9e-12
102168489	2020	3662	432	101.732	15.2736	-2.73566	Down	0	0
102168494	7664	892	3434	6.53132	32.0004	2.29264	Up	0	0
102168495	1356	32	2	1.32429	0.105337	-3.65213	Down	1.22e-06	2.23e-06
102168496	1068	311	77	16.3411	5.14908	-1.66612	Down	1.59e-23	4.97e-23
102168499	1736	763	219	24.6642	9.00958	-1.45289	Down	8.91e-46	4.1e-45
102168502	1386	622	232	25.1837	11.9546	-1.07492	Down	3.43e-24	1.09e-23
102168505	3606	4182	651	65.0804	12.8933	-2.3356	Down	0	0
102168507	4368	1185	442	15.224	7.22686	-1.0749	Down	1.29e-44	5.83e-44
102168509	1512	44	7	1.63302	0.330641	-2.30421	Down	4.89e-06	8.71e-06
102168510	5310	978	220	10.3356	2.95895	-1.80446	Down	1.4e-78	9.23e-78
102168513	3439	59	6	0.962746	0.124603	-2.94981	Down	1.17e-09	2.45e-09
102168515	1608	905	67	31.5831	2.97577	-3.40782	Down	8.69e-148	9.33e-147
102168517	4593	1000	326	12.2179	5.06911	-1.26919	Down	8.74e-49	4.19e-48
102168519	3158	2839	492	50.4481	11.1266	-2.18079	Down	7.88e-287	1.52e-285
102168536	1502	174	31	6.50087	1.47402	-2.14088	Down	1.18e-18	3.3e-18
102168539	4889	356	5	4.08622	0.0730399	-5.80594	Down	2.13e-81	1.44e-80
102168542	2038	159	49	4.37809	1.71713	-1.35031	Down	9.84e-10	2.07e-09
102168544	2570	596	106	13.0138	2.94566	-2.14338	Down	2.38e-60	1.32e-59
102168545	5710	781	119	7.6755	1.4884	-2.36649	Down	2.32e-88	1.67e-87
102168547	934	3105	5333	186.555	407.788	1.12822	Up	7.35e-275	1.37e-273
102168548	3637	512	96	7.89985	1.88512	-2.06717	Down	7.9e-50	3.85e-49
102168551	3152	746	289	13.2814	6.5482	-1.02024	Down	1.69e-26	5.62e-26
102168552	1400	2372	321	95.0777	16.3752	-2.53759	Down	1.16e-286	2.23e-285
102168558	501	3893	1220	436.052	173.913	-1.32613	Down	2.08e-197	2.87e-196
102168564	5704	428	712	4.21072	8.91478	1.08213	Up	6.69e-36	2.65e-35
102168569	2974	162	51	3.05679	1.22473	-1.31956	Down	1.34e-09	2.8e-09
102168575	3325	526	172	8.8774	3.69443	-1.26479	Down	2.67e-26	8.85e-26
102168577	5398	395	641	4.10635	8.48077	1.04634	Up	7.86e-31	2.84e-30
102168578	6750	2088	739	17.3588	7.81899	-1.15061	Down	5.81e-86	4.08e-85
102168579	3757	154	46	2.30023	0.874433	-1.39536	Down	7.04e-10	1.49e-09
102168580	2520	24	1	0.534445	0.0283406	-4.2371	Down	1.22e-05	2.12e-05
102168584	2805	526	159	10.5231	4.04832	-1.37817	Down	9.34e-30	3.3e-29
102168586	227	64	7	15.8214	2.20233	-2.84478	Down	4.64e-10	9.92e-10
102168591	2899	250	95	4.83931	2.34038	-1.04806	Down	3.18e-10	6.83e-10
102168593	904	43	10	2.66927	0.790027	-1.75647	Down	0.000148542	0.000243085
102168599	1631	62	4	2.13319	0.175152	-3.60633	Down	8.51e-12	1.94e-11
102168601	1895	1035	53	30.6495	1.99745	-3.93963	Down	2.1e-189	2.8e-188
102168602	3065	1043	5368	19.0961	125.081	2.71151	Up	0	0
102168604	1248	248	59	11.1514	3.37635	-1.72369	Down	6.55e-20	1.89e-19
102168611	3173	623	19701	11.0182	443.433	5.33076	Up	0	0
102168616	2973	31	6	0.585139	0.144134	-2.02137	Down	0.000449146	0.000713288
102168619	4020	351	94	4.89974	1.66998	-1.55287	Down	5.44e-24	1.72e-23
102168620	577	39137	13689	3806.31	1694.36	-1.16765	Down	0	0
102168628	1506	2242	593	83.5416	28.1216	-1.57082	Down	1.07e-146	1.14e-145
102168630	12040	15573	375	72.5835	2.22441	-5.02815	Down	0	0
102168636	6418	62	21	0.542106	0.233684	-1.21401	Down	0.000486182	0.000770319
102168637	4169	497	83	6.68985	1.42186	-2.2342	Down	3.65e-53	1.87e-52
102168651	3622	1854	97	28.7245	1.91264	-3.90865	Down	0	0
102168654	3852	8418	3180	122.635	58.9591	-1.05658	Down	2.36e-297	4.65e-296
102168656	1782	412	105	12.9742	4.20816	-1.62439	Down	1.2e-29	4.24e-29
102168659	1421	23	0	0.908292	0.001	-9.82701	Down	1.81e-06	3.29e-06
102168661	1661	31	4	1.04733	0.171989	-2.60633	Down	4.53e-05	7.65e-05
102168664	2577	68	6	1.48077	0.166283	-3.15463	Down	1.38e-11	3.12e-11
102168667	765	23	49	1.68717	4.57451	1.43901	Up	4.17e-05	7.05e-05
102168668	2786	219	39	4.41118	0.999755	-2.14152	Down	4.03e-23	1.25e-22
102168669	2773	575	911	11.6362	23.4627	1.01176	Up	7.36e-41	3.16e-40
102168671	2303	54	126	1.31581	3.90739	1.57026	Up	2.06e-12	4.78e-12
102168674	1607	1959	17	68.4086	0.755515	-6.50057	Down	0	0
102168675	5205	1274	331	13.7354	4.54169	-1.5966	Down	4.17e-86	2.93e-85
102168680	485	10195	4	1179.61	0.589018	-10.9677	Down	0	0
102168688	1276	118	0	5.18947	0.001	-12.3414	Down	2.16e-30	7.74e-30
102168701	534	25995	3645	2731.75	487.491	-2.48638	Down	0	0
102168704	4281	133	27	1.74341	0.450431	-1.95253	Down	3.98e-13	9.49e-13
102168705	1831	59	110	1.80824	4.29056	1.24658	Up	3.69e-08	7.29e-08
102168710	1513	283	1979	10.4964	93.4151	3.15376	Up	0	0
102168713	2270	34	6	0.840514	0.188771	-2.15463	Down	0.000125684	0.000206541
102168714	1370	364	137	14.9098	7.14184	-1.0619	Down	1.61e-14	3.98e-14
102168717	1522	2209	283	81.4466	13.2795	-2.61665	Down	2.66e-276	4.99e-275
102168722	3079	193	35	3.51754	0.811836	-2.11531	Down	2.96e-20	8.6e-20
102168726	2428	6495	152	150.114	4.471	-5.06932	Down	0	0
102168727	3002	687	177	12.8422	4.21088	-1.60869	Down	1.02e-47	4.81e-47
102168728	1002	104	20	5.82449	1.42552	-2.03065	Down	5.02e-11	1.11e-10
102168729	4443	70	13	0.884125	0.208967	-2.08098	Down	4.94e-08	9.71e-08
102168732	4148	182	36	2.46221	0.619832	-1.99	Down	7.38e-18	2.02e-17
102168736	819	2032	3458	139.23	301.544	1.1149	Up	1.41e-175	1.77e-174
102168738	1278	34	248	1.49293	13.859	3.2146	Up	1.01e-53	5.19e-53
102168743	2636	56	14	1.19216	0.379309	-1.65213	Down	3.09e-05	5.26e-05
102168748	2753	14	0	0.285374	0.001	-8.15671	Down	0.000333992	0.000535377
102168751	1613	209	68	7.27116	3.01082	-1.27203	Down	2.05e-11	4.62e-11
102168752	2326	328	108	7.91327	3.31607	-1.2548	Down	8.84e-17	2.34e-16
102168757	3103	299	37	5.40731	0.851589	-2.66668	Down	1.35e-39	5.67e-39
102168761	4110	292	87	3.98688	1.51178	-1.39901	Down	1.5e-17	4.07e-17
102168763	882	55047	35	3502.33	2.83406	-10.2712	Down	0	0
102168764	1119	142	54	7.12115	3.44646	-1.04699	Down	2.3e-06	4.17e-06
102168770	4718	646	212	7.68363	3.20914	-1.2596	Down	9.58e-32	3.53e-31
102168773	2033	60	20	1.65617	0.702591	-1.2371	Down	0.000499682	0.000791175
102168774	2399	443	155	10.3625	4.61436	-1.16717	Down	6.19e-20	1.79e-19
102168776	1853	1287	131	38.9758	5.04901	-2.94851	Down	4.01e-183	5.17e-182
102168781	2044	695	16	19.0808	0.559048	-5.093	Down	3.87e-149	4.2e-148
102168784	1623	32	0	1.10643	0.001	-10.1117	Down	9.79e-09	1.98e-08
102168785	2682	258	43	5.39825	1.14504	-2.2371	Down	2.22e-28	7.63e-28
102168786	3121	293	67	5.26824	1.53317	-1.7808	Down	2.99e-24	9.5e-24
102168787	7393	807	307	6.12555	2.9657	-1.04646	Down	1.14e-29	4.02e-29
102168788	1401	422	1128	16.9031	57.5018	1.76632	Up	1.89e-116	1.68e-115
102168790	4425	848	257	10.7541	4.14792	-1.37443	Down	8.65e-47	4.04e-46
102168797	1464	408	86	15.6391	4.19534	-1.89829	Down	5.26e-36	2.09e-35
102168798	1730	337	19	10.9314	0.784364	-3.80081	Down	4.44e-61	2.48e-60
102168799	3762	183	39	2.72976	0.740382	-1.88243	Down	8.62e-17	2.28e-16
102168800	518	53	6	5.74167	0.82724	-2.79509	Down	2.12e-08	4.23e-08
102168803	2814	2486	10072	49.5757	255.624	2.36632	Up	0	0
102168810	3713	113	30	1.70783	0.577041	-1.56542	Down	9.63e-09	1.95e-08
102168818	3037	776	242	14.3387	5.6909	-1.33318	Down	4.26e-41	1.83e-40
102168820	4028	1505	292	20.9671	5.1773	-2.01786	Down	7.89e-139	8.05e-138
102168824	3654	71	114	1.09039	2.22816	1.03101	Up	1.53e-06	2.8e-06
102168826	7433	2169	516	16.3752	4.95788	-1.72372	Down	1.15e-161	1.34e-160
102168830	2891	14	0	0.271751	0.001	-8.08614	Down	0.000333992	0.000534856
102168832	1873	366	133	10.9657	5.07135	-1.11255	Down	1.3e-15	3.34e-15
102168838	5444	36	4	0.371087	0.0524749	-2.82206	Down	4.2e-06	7.49e-06
102168842	1117	93	154	4.6722	9.8464	1.07549	Up	7.24e-09	1.47e-08
102168847	2981	160	50	3.01197	1.19789	-1.33021	Down	1.35e-09	2.82e-09
102168848	1249	3250	407	146.02	23.2725	-2.64947	Down	0	0
102168849	1822	328	64	10.1022	2.50866	-2.00969	Down	2.16e-31	7.91e-31
102168850	2364	2097	14529	49.7786	438.933	3.1404	Up	0	0
102168854	2078	764	10	20.6319	0.343688	-5.90763	Down	2.56e-174	3.17e-173
102168859	1502	422	8	15.7665	0.380391	-5.37323	Down	2.41e-93	1.79e-92
102168862	7401	654	69	4.95883	0.665838	-2.89676	Down	2.85e-92	2.11e-91
102168867	727	936	120	72.2493	11.7885	-2.61561	Down	4.48e-118	4.04e-117
102168868	13488	14	77	0.0582468	0.407712	2.8073	Up	1.35e-15	3.46e-15
102168872	2561	115	31	2.51988	0.864495	-1.54343	Down	1.01e-08	2.04e-08
102168874	424	356	57	47.1168	9.60106	-2.29498	Down	9.59e-40	4.05e-39
102168879	4797	9	39	0.105285	0.580637	2.46334	Up	1.46e-07	2.82e-07
102168884	4261	678	130	8.92915	2.17892	-2.03491	Down	3.52e-64	2.04e-63
102168885	5607	764	1966	7.64636	25.0417	1.71149	Up	9.72e-193	1.31e-191
102168887	1369	164	26	6.72252	1.35638	-2.30925	Down	3.19e-19	9.04e-19
102168890	6976	693	229	5.57466	2.34444	-1.24964	Down	1.53e-33	5.82e-33
102168891	4466	7565	2896	95.0566	46.3116	-1.03741	Down	1.17e-259	2.08e-258
102168900	3213	1594	611	27.84	13.5813	-1.03554	Down	4.91e-56	2.59e-55
102168909	5796	214	14	2.07194	0.172508	-3.58625	Down	1.34e-37	5.45e-37
102168913	1416	598	150	23.699	7.56551	-1.64732	Down	4e-43	1.77e-42
102168917	4184	340	16	4.56015	0.273111	-4.06152	Down	1.34e-64	7.78e-64
102168918	1568	148	35	5.29673	1.59416	-1.7323	Down	1.6e-12	3.74e-12
102168922	6862	1248	413	10.206	4.29843	-1.24754	Down	6.52e-59	3.56e-58
102168930	2332	125	47	3.00797	1.43939	-1.06333	Down	7.27e-06	1.28e-05
102168932	5741	1467	154	14.3395	1.91577	-2.904	Down	2.42e-205	3.45e-204
102168934	2470	504	137	11.4505	3.96126	-1.53138	Down	3.96e-33	1.5e-32
102168938	573	22	0	2.15457	0.001	-11.0732	Down	3.23e-06	5.8e-06
102168939	2280	1198	2961	29.4859	92.75	1.65332	Up	2.88e-275	5.4e-274
102168940	5464	197	499	2.02324	6.52229	1.68871	Up	2.23e-49	1.07e-48
102168943	1705	1545	6557	50.8506	274.657	2.4333	Up	0	0
102168946	1083	464	38	24.0426	2.50591	-3.26219	Down	1.05e-73	6.68e-73
102168947	674	47	4	3.91318	0.423848	-3.20672	Down	1.85e-08	3.69e-08
102168953	2577	43828	2748	954.397	76.1575	-3.64753	Down	0	0
102168956	6140	23	45	0.210209	0.523425	1.31616	Up	0.000245538	0.000396449
102168957	4699	532	20	6.35328	0.303973	-4.38549	Down	1.95e-105	1.6e-104
102168959	557	29307	19	2952.62	2.43618	-10.2432	Down	0	0
102168965	6365	237	70	2.0895	0.785434	-1.41159	Down	1.09e-14	2.71e-14
102168967	960	1129	188	65.9955	13.9861	-2.23837	Down	6.98e-119	6.33e-118
102168984	1339	4653	46	195.004	2.45351	-6.31252	Down	0	0
102168988	3786	163	4	2.41601	0.0754553	-5.00086	Down	1.25e-35	4.92e-35
102168994	996	82	19	4.62005	1.3624	-1.76176	Down	1.18e-07	2.27e-07
102168997	1910	305	97	8.96104	3.62701	-1.30489	Down	1.37e-16	3.62e-16
102169005	3034	313	93	5.78923	2.18916	-1.40299	Down	8.85e-19	2.48e-18
102169011	1747	664	1172	21.3288	47.9121	1.16758	Up	2.39e-65	1.4e-64
102169018	4541	235	1023	2.90408	16.0892	2.46994	Up	5.75e-163	6.73e-162
102169019	3970	490	89	6.92624	1.60107	-2.11304	Down	4.7e-49	2.26e-48
102169021	2292	514	85	12.5846	2.64859	-2.24837	Down	2.45e-55	1.28e-54
102169023	2272	1033	218	25.5143	6.85265	-1.89657	Down	1.61e-88	1.15e-87
102169025	1885	263	46	7.82954	1.74284	-2.16749	Down	7.29e-28	2.49e-27
102169026	2312	632	242	15.3399	7.47546	-1.03705	Down	2.94e-23	9.16e-23
102169027	1590	214	12	7.55281	0.539007	-3.80864	Down	2.38e-39	9.98e-39
102169031	2567	349	101	7.62942	2.81	-1.44101	Down	1.5e-21	4.5e-21
102169032	6866	220	50	1.79809	0.520087	-1.78964	Down	1.09e-18	3.05e-18
102169033	14881	1130	295	4.26126	1.41579	-1.58967	Down	4.13e-76	2.68e-75
102169040	1808	1556	310	48.2951	12.2454	-1.97964	Down	5.29e-140	5.45e-139
102169045	1527	139	48	5.1082	2.24498	-1.18611	Down	2.4e-07	4.57e-07
102169046	934	364	767	21.8699	58.6487	1.42315	Up	1.51e-58	8.21e-58
102169047	2093	61	17	1.63551	0.580083	-1.49541	Down	5.07e-05	8.52e-05
102169048	1540	283	6	10.3124	0.278254	-5.21183	Down	3.56e-62	2.01e-61
102169050	4130	42	70	0.570678	1.21048	1.08483	Up	8.66e-05	0.000143825
102169051	6455	349	106	3.03404	1.17279	-1.3713	Down	4.05e-20	1.17e-19
102169054	4043	726	265	10.0769	4.68115	-1.10611	Down	3.27e-29	1.14e-28
102169059	1938	229	45	6.63092	1.65832	-1.99948	Down	3.15e-22	9.57e-22
102169061	714	2912	1134	228.868	113.429	-1.01272	Down	2.46e-97	1.9e-96
102169063	4751	1101	68	13.0045	1.0222	-3.66927	Down	9.26e-191	1.24e-189
102169064	3239	5290	117	91.6509	2.57979	-5.15082	Down	0	0
102169067	6021	1559	483	14.5301	5.72913	-1.34266	Down	1.11e-81	7.52e-81
102169069	4789	218	28	2.55449	0.417564	-2.61296	Down	1.16e-28	4.04e-28
102169072	1707	138	43	4.53667	1.79906	-1.33439	Down	1.71e-08	3.43e-08
102169077	1103	220	3453	11.1928	223.579	4.32014	Up	0	0
102169079	5434	204	39	2.1067	0.512572	-2.03916	Down	1.98e-20	5.78e-20
102169080	2202	1091	71	27.8035	2.30277	-3.59382	Down	6.55e-186	8.56e-185
102169082	1326	718	199	30.386	10.7181	-1.50335	Down	2.59e-45	1.18e-44
102169084	6121	1333	416	12.2208	4.85379	-1.33215	Down	2.75e-69	1.67e-68
102169087	913	21	0	1.29075	0.001	-10.334	Down	5.77e-06	1.02e-05
102169088	1344	51	5	2.12943	0.265693	-3.00263	Down	1.26e-08	2.53e-08
102169094	489	25465	6064	2922.31	885.647	-1.72231	Down	0	0
102169098	2569	3649	229	79.708	6.36622	-3.64622	Down	0	0
102169101	2763	3073	8530	62.4128	220.485	1.82076	Up	0	0
102169104	861	4	67	0.260705	5.55753	4.41396	Up	1.21e-19	3.46e-19
102169106	5811	3044	190	29.3958	2.33514	-3.65403	Down	0	0
102169107	3223	128	2	2.22865	0.044318	-5.65213	Down	1.1e-29	3.88e-29
102169116	1485	75	696	2.83418	33.4729	3.56199	Up	3.23e-162	3.77e-161
102169122	694	29	109	2.34493	11.217	2.25807	Up	5.17e-17	1.38e-16
102169132	7068	5523	741	43.8501	7.48741	-2.55004	Down	0	0
102169134	1577	792	17	28.1829	0.769888	-5.19403	Down	2.39e-171	2.9e-170
102169140	1582	822	84	29.158	3.79213	-2.94281	Down	2.29e-117	2.05e-116
102169144	2410	572	176	13.319	5.21562	-1.35257	Down	2.3e-31	8.39e-31
102169153	725	393	14	30.4191	1.37911	-4.46316	Down	4.2e-79	2.79e-78
102169158	1075	1109	206	57.8915	13.6858	-2.08068	Down	8.08e-107	6.7e-106
102169165	778	1551	395	111.873	36.26	-1.62541	Down	4.38e-107	3.64e-106
102169167	3363	325	804	5.42311	17.0742	1.65462	Up	3.03e-76	1.97e-75
102169168	3978	245	5	3.45616	0.0897667	-5.26684	Down	3.05e-54	1.58e-53
102169171	1972	38	2	1.08136	0.0724325	-3.90006	Down	5.11e-08	1e-07
102169172	12430	578	71	2.60945	0.407941	-2.67731	Down	2.09e-75	1.35e-74
102169176	2759	834	221	16.9631	5.72072	-1.56813	Down	1.46e-55	7.66e-55
102169177	1742	48	3	1.54627	0.122994	-3.65213	Down	1.86e-09	3.88e-09
102169180	3060	1044	299	19.1457	6.97847	-1.45604	Down	3.35e-62	1.89e-61
102169184	5370	135	48	1.41075	0.638377	-1.14399	Down	7.58e-07	1.41e-06
102169187	4165	850	3923	11.4524	67.2688	2.55429	Up	0	0
102169190	1227	142	28	6.49435	1.62976	-1.99453	Down	2.84e-14	6.99e-14
102169192	1337	252	743	10.577	39.6888	1.9078	Up	6.9e-86	4.84e-85
102169198	1312	3	35	0.128316	1.90522	3.89219	Up	5e-10	1.07e-09
102169200	2566	960	58	20.9945	1.61429	-3.70104	Down	1.1e-167	1.32e-166
102169210	9675	50	0	0.290009	0.001	-8.17995	Down	2.87e-13	6.88e-13
102169214	3057	186	68	3.41436	1.58863	-1.10383	Down	1.59e-08	3.2e-08
102169215	3635	55	15	0.849083	0.294711	-1.5266	Down	9.58e-05	0.000158824
102169225	4228	102	12	1.35381	0.202701	-2.7396	Down	8.77e-15	2.19e-14
102169230	2104	5	184	0.133357	6.24572	5.5495	Up	2.42e-58	1.31e-57
102169233	7271	705	1917	5.4411	18.8295	1.79102	Up	2.25e-200	3.14e-199
102169235	2489	1056	356	23.8084	10.2149	-1.22079	Down	1.65e-48	7.9e-48
102169236	4160	28	0	0.377708	0.001	-8.56113	Down	9.96e-08	1.93e-07
102169239	2417	1059	404	24.5873	11.9375	-1.04241	Down	3.43e-38	1.41e-37
102169243	1839	46	10	1.40368	0.388355	-1.85377	Down	4.61e-05	7.77e-05
102169244	1492	90	7	3.38505	0.335073	-3.33663	Down	1.19e-15	3.05e-15
102169247	1688	3548	723	117.951	30.5898	-1.94707	Down	0	0
102169249	13508	350	96	1.45402	0.507563	-1.51838	Down	3.29e-23	1.02e-22
102169250	3356	1309	371	21.8882	7.89518	-1.47111	Down	1.05e-78	6.95e-78
102169251	1985	106	425	2.99666	15.2911	2.35126	Up	6.72e-65	3.93e-64
102169258	2782	2408	567	48.5726	14.5558	-1.73855	Down	2.19e-181	2.81e-180
102169264	1130	2220	436	110.247	27.5561	-2.00029	Down	1.29e-201	1.82e-200
102169266	5265	257	57	2.73922	0.773191	-1.82487	Down	3.99e-22	1.21e-21
102169275	1296	71	25	3.07429	1.37767	-1.15802	Down	0.000315404	0.000506075
102169289	907	1418	554	87.7326	43.6227	-1.00803	Down	5.8e-48	2.76e-47
102169290	3488	476	26	7.65812	0.532362	-3.84651	Down	1.97e-86	1.39e-85
102169293	3041	555	156	10.2416	3.66369	-1.48308	Down	9.87e-35	3.84e-34
102169297	1424	420	60	16.5513	3.0092	-2.45949	Down	2.09e-50	1.02e-49
102169298	5015	338	130	3.78214	1.85132	-1.03065	Down	5.17e-13	1.23e-12
102169302	6831	5052	1027	41.5022	10.7373	-1.95055	Down	0	0
102169303	3231	348	75	6.04414	1.65781	-1.86626	Down	2.79e-30	9.96e-30
102169304	1936	2646	1007	76.6967	37.1479	-1.04588	Down	2.71e-93	2.02e-92
102169307	6748	1015	44	8.44079	0.46568	-4.17997	Down	1.22e-193	1.65e-192
102169314	559	45	9	4.51744	1.14985	-1.97406	Down	2.68e-05	4.58e-05
102169319	2218	71	21	1.79634	0.676189	-1.40956	Down	2.76e-05	4.71e-05
102169320	7966	4177	1525	29.425	13.6722	-1.10579	Down	9.81e-160	1.13e-158
102169323	5186	138	33	1.49327	0.454456	-1.71626	Down	1.24e-11	2.8e-11
102169327	6331	239	73	2.11845	0.823494	-1.36318	Down	4.02e-14	9.86e-14
102169328	1384	1096	217	44.4392	11.1978	-1.98861	Down	9.99e-100	7.83e-99
102169329	2067	4292	1267	116.523	43.777	-1.41237	Down	5.91e-239	9.7e-238
102169332	4854	997	1803	11.5262	26.5281	1.2026	Up	2.89e-104	2.35e-103
102169335	2316	1026	234	24.86	7.21585	-1.78458	Down	3.84e-81	2.58e-80
102169336	1498	1014	2192	37.9855	104.505	1.46006	Up	3.05e-170	3.69e-169
102169338	1495	0	66	0.001	3.15292	11.6225	Up	2.59e-24	8.24e-24
102169343	2878	47	1394	0.916429	34.5925	5.23829	Up	0	0
102169348	3152	143	25	2.5459	0.566453	-2.16815	Down	8.45e-16	2.18e-15
102169353	23604	5821	1735	13.839	5.24957	-1.39846	Down	0	0
102169359	3820	487	34	7.15414	0.635661	-3.49245	Down	6.09e-82	4.12e-81
102169360	4573	1211	267	14.8605	4.16985	-1.83342	Down	5.92e-99	4.62e-98
102169361	1544	2741	865	99.6216	40.011	-1.31606	Down	5.59e-138	5.69e-137
102169368	1075	215	16	11.2233	1.06297	-3.40033	Down	3.49e-36	1.39e-35
102169374	3508	378	137	6.04678	2.78915	-1.11634	Down	3.72e-16	9.7e-16
102169375	2965	60	117	1.13558	2.8182	1.31134	Up	3.46e-09	7.12e-09
102169383	335	468	895	78.3958	190.804	1.28325	Up	3.32e-58	1.79e-57
102169389	2424	83	29	1.92149	0.854428	-1.16919	Down	8.46e-05	0.00014045
102169391	909	12539	1586	774.089	124.609	-2.63509	Down	0	0
102169394	24012	47	1	0.10984	0.00297428	-5.20672	Down	3.62e-11	8.07e-11
102169395	1985	115	0	3.25109	0.001	-11.6667	Down	1.23e-29	4.33e-29
102169398	4652	3247	871	39.1683	13.3718	-1.5505	Down	1.13e-207	1.63e-206
102169402	3846	26	54	0.379364	1.00275	1.40231	Up	2.44e-05	4.19e-05
102169403	7050	3451	426	27.4693	4.3155	-2.67022	Down	0	0
102169405	1994	1067	308	30.0283	11.0315	-1.44469	Down	8.03e-63	4.58e-62
102169409	1801	547	175	17.0438	6.9396	-1.29632	Down	2.8e-28	9.62e-28
102169417	3198	276	10	4.84309	0.223322	-4.43873	Down	8.96e-56	4.72e-55
102169418	2684	31	6	0.648143	0.159654	-2.02137	Down	0.000449146	0.000713219
102169420	3985	709	212	9.98412	3.79942	-1.39386	Down	3.38e-40	1.44e-39
102169429	1491	69	10	2.59695	0.478997	-2.43873	Down	2.56e-09	5.3e-09
102169430	1852	280	49	8.48416	1.88958	-2.16671	Down	1.48e-29	5.21e-29
102169436	884	1203	362	76.3669	29.246	-1.38471	Down	2.23e-66	1.33e-65
102169437	3783	235	455	3.48597	8.58984	1.30107	Up	4.59e-31	1.67e-30
102169440	6486	1238	407	10.7111	4.48154	-1.25704	Down	3.99e-59	2.19e-58
102169448	1353	78	11	3.23511	0.580637	-2.4781	Down	1.54e-10	3.34e-10
102169449	1844	467	88	14.2118	3.40825	-2.05998	Down	2.14e-45	9.76e-45
102169453	1189	466	158	21.9936	9.49042	-1.21254	Down	4.38e-22	1.33e-21
102169456	2164	74	0	1.91896	0.001	-10.9061	Down	2.6e-19	7.39e-19
102169457	1427	3822	6794	150.3	340.026	1.1778	Up	0	0
102169461	716	242	87	18.9668	8.67793	-1.12805	Down	5.18e-11	1.15e-10
102169462	4038	2238	112	31.1018	1.9809	-3.97277	Down	0	0
102169463	3587	873	51	13.6576	1.01543	-3.74955	Down	3.42e-154	3.81e-153
102169464	3208	392	70	6.85715	1.55838	-2.13756	Down	4.11e-40	1.74e-39
102169466	3362	529	58	8.82978	1.23208	-2.84128	Down	1.63e-73	1.03e-72
102169472	1490	753	39	28.3596	1.86934	-3.92324	Down	8e-138	8.13e-137
102169474	3665	2512	984	38.4625	19.1748	-1.00424	Down	4.3e-83	2.94e-82
102169478	7815	1128	378	8.09976	3.4544	-1.22944	Down	2.98e-52	1.51e-51
102169491	3603	589	948	9.17367	18.7912	1.03449	Up	5.62e-44	2.52e-43
102169495	3192	139	227	2.44368	5.07894	1.05547	Up	4.59e-12	1.06e-11
102169500	961	338	132	19.7372	9.80981	-1.00862	Down	1.3e-12	3.05e-12
102169501	5299	3304	727	34.9895	9.7983	-1.83632	Down	2.83e-267	5.15e-266
102169503	2614	2560	70	54.9574	1.91251	-4.84478	Down	0	0
102169508	1370	69	2738	2.82631	142.733	5.65825	Up	0	0
102169511	1045	931	2517	49.9949	172.019	1.78272	Up	9.59e-261	1.71e-259
102169519	1420	1047	312	41.3762	15.6919	-1.39878	Down	7.39e-59	4.03e-58
102169530	8313	930	302	6.27794	2.59453	-1.27482	Down	8.66e-46	3.99e-45
102169533	1489	44	9	1.65825	0.431676	-1.94164	Down	4.03e-05	6.82e-05
102169539	1074	411	138	21.4748	9.17667	-1.2266	Down	5.49e-20	1.59e-19
102169540	2457	1309	2241	29.8969	65.1399	1.12354	Up	6.55e-116	5.8e-115
102169541	6364	3767	716	33.2168	8.03513	-2.04752	Down	0	0
102169545	1648	92	23	3.13273	0.996737	-1.65213	Down	7.83e-08	1.52e-07
102169546	533	25	2	2.63211	0.267987	-3.29599	Down	4.56e-05	7.7e-05
102169548	10343	2999	1144	16.2713	7.89932	-1.04253	Down	5.99e-105	4.89e-104
102169549	2169	145	705	3.75146	23.2135	2.62944	Up	2.65e-121	2.44e-120
102169552	1443	265	88	10.3056	4.35538	-1.24255	Down	1.2e-13	2.9e-13
102169564	2202	1459	121	37.1818	3.92444	-3.24403	Down	4.65e-227	7.29e-226
102169565	4856	654	156	7.55772	2.29433	-1.71988	Down	7.87e-50	3.83e-49
102169566	1131	801	18	39.7431	1.13663	-5.12787	Down	3.14e-172	3.83e-171
102169568	7362	1420	7612	10.8239	73.8436	2.77025	Up	0	0
102169571	5181	38	450	0.411587	6.2031	3.91372	Up	6.27e-114	5.46e-113
102169576	1120	23	284	1.1524	18.1097	3.97405	Up	2.41e-73	1.52e-72
102169596	1756	174	35	5.56054	1.42349	-1.96579	Down	6.89e-17	1.83e-16
102169601	575	2433	9669	237.447	1200.95	2.3385	Up	0	0
102169602	1453	123	21	4.75041	1.0322	-2.20233	Down	5.13e-14	1.26e-13
102169603	2665	409	116	8.61228	3.10864	-1.47011	Down	1.07e-25	3.51e-25
102169607	618	64	21	5.81144	2.42684	-1.25982	Down	0.0002629	0.000423567
102169611	1752	889	86	28.4747	3.5057	-3.02191	Down	4.06e-130	3.93e-129
102169613	1321	43	119	1.82666	6.4336	1.81642	Up	3.34e-14	8.22e-14
102169615	868	1315	350	85.0155	28.7977	-1.56177	Down	4.2e-86	2.95e-85
102169616	2340	518	107	12.4224	3.26571	-1.92747	Down	3.59e-46	1.66e-45
102169621	2206	1825	451	46.4247	14.601	-1.66883	Down	2.22e-130	2.16e-129
102169624	3398	217	8	3.58367	0.168142	-4.41368	Down	5.57e-44	2.49e-43
102169626	3187	358	23	6.30366	0.515414	-3.61239	Down	2.6e-62	1.48e-61
102169637	7316	2462	267	18.8845	2.60644	-2.85705	Down	0	0
102169638	3501	393	56	6.2993	1.14237	-2.46316	Down	2.4e-47	1.13e-46
102169639	2894	534	121	10.3546	2.98605	-1.79397	Down	2.45e-43	1.09e-42
102169641	2020	8	1559	0.222244	55.1195	7.95427	Up	0	0
102169642	679	1250	306	103.308	32.1856	-1.68246	Down	6.84e-91	5e-90
102169643	9796	15979	4416	91.5362	32.1951	-1.5075	Down	0	0
102169650	3020	1626	177	30.2138	4.18578	-2.85164	Down	3.01e-223	4.67e-222
102169651	3574	824	249	12.9379	4.97571	-1.37863	Down	1.03e-45	4.73e-45
102169655	14813	6399	913	24.2416	4.40188	-2.46129	Down	0	0
102169656	1488	40	66	1.50851	3.16775	1.07033	Up	0.000163584	0.000267382
102169664	1450	39	68	1.50935	3.34928	1.14993	Up	5e-05	8.42e-05
102169669	2272	135	43	3.3344	1.35167	-1.30268	Down	4.38e-08	8.64e-08
102169675	1024	470	1	25.7567	0.0697445	-8.52865	Down	1.03e-116	9.17e-116
102169677	2233	492	167	12.3643	5.34119	-1.21094	Down	3.46e-23	1.08e-22
102169679	948	40180	4498	2378.45	338.861	-2.81126	Down	0	0
102169685	4295	624	135	8.15292	2.24482	-1.86072	Down	7.87e-53	4.02e-52
102169689	2228	40	171	1.00748	5.48139	2.44379	Up	2.66e-28	9.14e-28
102169692	3268	403	98	6.92014	2.14168	-1.69206	Down	1.18e-30	4.24e-30
102169699	310	4	30	0.724086	6.91146	3.25476	Up	1.01e-07	1.95e-07
102169705	3764	217	1773	3.23521	33.641	3.37829	Up	0	0
102169708	3608	1894	322	29.4581	6.37382	-2.20844	Down	5.6e-195	7.62e-194
102169710	2784	417	122	8.40541	3.12969	-1.4253	Down	4.58e-25	1.47e-24
102169715	1647	97	33	3.30499	1.43097	-1.20765	Down	1.27e-05	2.21e-05
102169720	4832	253	78	2.93823	1.15286	-1.34972	Down	1.15e-14	2.86e-14
102169722	6001	2345	799	21.9286	9.50897	-1.20545	Down	1.62e-103	1.31e-102
102169724	1243	145	24	6.54619	1.37896	-2.24708	Down	1.19e-16	3.14e-16
102169726	2178	69	314	1.7778	10.2963	2.53396	Up	9.04e-53	4.61e-52
102169728	4631	170	50	2.05999	0.771091	-1.41767	Down	5.45e-11	1.21e-10
102169732	1708	1077	143	35.385	5.97941	-2.56506	Down	9.74e-133	9.61e-132
102169733	1602	1343	256	47.0441	11.4127	-2.04338	Down	4.47e-126	4.23e-125
102169734	1612	2753	39	95.837	1.72786	-5.79352	Down	0	0
102169737	3259	29	0	0.499351	0.001	-8.96391	Down	5.58e-08	1.09e-07
102169739	2324	0	12	0.001	0.36877	8.52658	Up	4.63e-05	7.82e-05
102169740	2314	111	3	2.69185	0.0925908	-4.86159	Down	2.72e-24	8.66e-24
102169741	815	727	223	50.0575	19.5415	-1.35705	Down	1.3e-39	5.46e-39
102169743	984	1254	71	71.5145	5.15316	-3.79471	Down	8.47e-223	1.3e-221
102169744	1017	219	14	12.0841	0.983144	-3.61957	Down	1e-38	4.17e-38
102169745	689	500	9	40.7233	0.932896	-5.44799	Down	5.23e-111	4.46e-110
102169747	1788	108	4	3.3896	0.159773	-4.40702	Down	1.8e-22	5.51e-22
102169755	754	349	1227	25.9744	116.221	2.1617	Up	1.2e-165	1.43e-164
102169756	4680	196	6	2.35019	0.0915621	-4.68188	Down	3.35e-41	1.45e-40
102169757	2579	778	288	16.9286	7.97538	-1.08583	Down	2.53e-30	9.04e-30
102169758	907	892	86	55.1886	6.77176	-3.02677	Down	9.39e-131	9.15e-130
102169762	4741	748	266	8.85368	4.00702	-1.14375	Down	1.32e-31	4.84e-31
102169774	4091	444	1371	6.09039	23.9342	1.97446	Up	2.85e-164	3.36e-163
102169787	1413	63	6	2.50202	0.303263	-3.04445	Down	1.64e-10	3.58e-10
102169788	1998	48	5	1.34815	0.178725	-2.91517	Down	5.45e-08	1.07e-07
102169789	3636	5499	1869	84.8695	36.7109	-1.20904	Down	3.16e-241	5.23e-240
102169794	3699	326	116	4.94567	2.23967	-1.14288	Down	1.29e-14	3.21e-14
102169801	2820	1157	322	23.0238	8.15487	-1.49739	Down	1.45e-71	8.98e-71
102169802	1732	850	120	27.5399	4.94816	-2.47656	Down	4.09e-101	3.24e-100
102169805	1900	698	71	20.6155	2.66879	-2.94947	Down	3.89e-100	3.06e-99
102169807	965	3357	30236	195.216	2237.73	3.51889	Up	0	0
102169812	2598	216	962	4.66559	26.4452	2.50287	Up	9.21e-156	1.03e-154
102169816	4376	480	2225	6.15539	36.3131	2.56057	Up	0	0
102169819	594	92	5	8.69147	0.601165	-3.85377	Down	9.14e-18	2.49e-17
102169824	2088	28	1	0.752522	0.0342042	-4.45949	Down	1.37e-06	2.51e-06
102169828	4524	739	265	9.16672	4.18344	-1.13172	Down	9.44e-31	3.41e-30
102169832	727	51	2	3.93666	0.196474	-4.32456	Down	4.68e-11	1.04e-10
102169839	3937	5565	1959	79.3216	35.5369	-1.1584	Down	2.61e-228	4.11e-227
102169841	2078	163	33	4.40184	1.13417	-1.95647	Down	8.08e-16	2.09e-15
102169844	1691	180	51	5.97339	2.15396	-1.47156	Down	3.93e-12	9.06e-12
102169848	1967	13	60	0.370878	2.1785	2.55432	Up	2.37e-11	5.32e-11
102169852	1447	207	14	8.02775	0.690987	-3.53827	Down	4.97e-36	1.98e-35
102169853	443	15	0	1.90011	0.001	-10.8919	Down	0.000187033	0.000304649
102169855	939	329	1173	19.6618	89.216	2.18191	Up	2.53e-160	2.92e-159
102169862	708	568	157	45.0202	15.8371	-1.50726	Down	2.55e-36	1.02e-35
102169863	1264	676	11	30.0118	0.621521	-5.59358	Down	3.05e-151	3.34e-150
102169869	2364	734	173	17.4237	5.22647	-1.73714	Down	1.79e-56	9.48e-56
102169870	2784	108	34	2.17694	0.872208	-1.31956	Down	7.9e-07	1.47e-06
102169877	2161	308	118	7.99812	3.89976	-1.03628	Down	4.46e-12	1.03e-11
102169878	3175	388	137	6.85772	3.08168	-1.15401	Down	2.33e-17	6.27e-17
102169879	2259	847	177	21.0406	5.59586	-1.91075	Down	1.33e-73	8.42e-73
102169884	1141	870	1635	42.7884	102.339	1.25807	Up	1.25e-101	9.94e-101
102169886	3768	713	32	10.6187	0.606526	-4.12989	Down	2.15e-135	2.16e-134
102169890	5048	749	216	8.32635	3.05594	-1.44607	Down	1.15e-44	5.2e-44
102169893	663	106	23	8.9719	2.47756	-1.85649	Down	3.98e-10	8.53e-10
102169894	2319	198	57	4.79133	1.75543	-1.4486	Down	6.15e-13	1.46e-12
102169897	1896	228	10	6.74821	0.376679	-4.1631	Down	1.72e-44	7.75e-44
102169900	1854	502	183	15.1945	7.04939	-1.10798	Down	9.87e-21	2.9e-20
102169902	2428	15843	2815	366.168	82.8018	-2.14477	Down	0	0
102169903	832	72	20	4.85625	1.71679	-1.50013	Down	9.79e-06	1.72e-05
102169908	477	10226	1112	1203.04	166.493	-2.85315	Down	0	0
102169916	1635	840	59	28.8306	2.57718	-3.48374	Down	6.91e-140	7.11e-139
102169917	3211	1201	42	20.9891	0.934155	-4.48984	Down	1.55e-239	2.55e-238
102169918	6779	202	52	1.67216	0.547833	-1.60991	Down	4.12e-15	1.04e-14
102169920	2771	417	65	8.44484	1.67528	-2.33367	Down	3.48e-47	1.63e-46
102169921	1754	802	1369	25.6588	55.7422	1.11931	Up	4.03e-71	2.49e-70
102169925	1257	137	47	6.11614	2.67038	-1.19558	Down	2.47e-07	4.7e-07
102169930	2703	46	2	0.955001	0.0528438	-4.1757	Down	7.01e-10	1.49e-09
102169931	2242	336	125	8.40999	3.98185	-1.07867	Down	8.01e-14	1.95e-13
102169935	2675	138	42	2.89499	1.12134	-1.36834	Down	9.07e-09	1.84e-08
102169936	1657	36	2	1.21919	0.0862021	-3.82206	Down	1.48e-07	2.84e-07
102169939	2693	1998	194	41.6343	5.14488	-3.01656	Down	1.04e-289	2.02e-288
102169940	1871	315	98	9.44776	3.74078	-1.33663	Down	1.15e-17	3.13e-17
102169943	1161	1269	462	61.3368	28.4197	-1.10986	Down	4.41e-50	2.16e-49
102169956	1826	507	14	15.5811	0.547567	-4.83062	Down	2.7e-106	2.23e-105
102169957	2020	312	2387	8.66753	84.3939	3.28345	Up	0	0
102169963	1618	303	78	10.5089	3.44291	-1.60991	Down	6.06e-22	1.83e-21
102169965	5099	1875	552	20.6352	7.73151	-1.41628	Down	6.55e-106	5.4e-105
102169969	1004	93	26	5.19806	1.84948	-1.49085	Down	5.29e-07	9.93e-07
102169974	1304	175	40	7.531	2.19075	-1.78142	Down	4.54e-15	1.15e-14
102169976	1067	3400	9064	178.816	606.688	1.76248	Up	0	0
102169977	1875	596	980	17.8376	37.328	1.06534	Up	1.43e-47	6.77e-47
102169978	4203	89	11	1.18829	0.186915	-2.66844	Down	9.72e-13	2.29e-12
102169996	4790	134	10	1.56986	0.149099	-3.39629	Down	4.99e-23	1.55e-22
102170009	2079	1517	266	40.9471	9.13771	-2.16386	Down	1.08e-152	1.19e-151
102170018	783	1429	208	102.415	18.9719	-2.43248	Down	2.28e-165	2.7e-164
102170026	5693	1529	565	15.0716	7.0879	-1.0884	Down	3.44e-58	1.86e-57
102170034	909	39	1	2.40765	0.0785681	-4.93754	Down	3.15e-09	6.49e-09
102170040	1360	407	108	16.7937	5.67146	-1.56613	Down	6.79e-28	2.32e-27
102170043	913	134	29	8.23618	2.26849	-1.86024	Down	1.74e-12	4.07e-12
102170049	1471	220	768	8.3927	37.2871	2.15147	Up	9.04e-104	7.33e-103
102170050	1563	225	55	8.07822	2.51312	-1.68456	Down	1.13e-17	3.08e-17
102170051	3298	354	139	6.02344	3.01005	-1.0008	Down	5.4e-13	1.28e-12
102170052	5008	393	154	4.40372	2.19617	-1.00373	Down	2.5e-14	6.17e-14
102170054	3468	165	54	2.66991	1.11205	-1.26357	Down	3.25e-09	6.7e-09
102170055	2814	723	91	14.418	2.30955	-2.64219	Down	1.35e-92	1e-91
102170065	3699	26	1	0.39444	0.0193075	-4.35257	Down	4.09e-06	7.31e-06
102170070	2053	216	73	5.90414	2.53948	-1.2172	Down	4.56e-11	1.01e-10
102170073	668	0	41	0.001	4.38346	12.0979	Up	2.12e-15	5.4e-15
102170079	5423	1439	432	14.8906	5.68924	-1.3881	Down	2.46e-79	1.63e-78
102170087	718	1640	571	128.177	56.7965	-1.17427	Down	4.52e-70	2.77e-69
102170089	2444	45	10	1.03324	0.292219	-1.82206	Down	6.83e-05	0.00011401
102170092	3717	767	281	11.5796	5.39913	-1.10079	Down	1.51e-30	5.44e-30
102170094	1298	1101	298	47.5997	16.3965	-1.53756	Down	8.4e-71	5.17e-70
102170096	1599	1059	198	37.1655	8.84355	-2.07126	Down	1.66e-101	1.32e-100
102170101	1609	149	53	5.19663	2.3525	-1.14338	Down	2.03e-07	3.88e-07
102170103	1563	15	0	0.538548	0.001	-9.07293	Down	0.000187033	0.000304679
102170108	1329	1112	422	46.9539	22.6776	-1.04998	Down	1.8e-40	7.68e-40
102170114	12807	65	7	0.284812	0.0390356	-2.86715	Down	2.87e-10	6.18e-10
102170126	3836	1184	159	17.3207	2.96025	-2.5487	Down	1.01e-144	1.07e-143
102170128	4793	2472	573	28.9423	8.53802	-1.76121	Down	1.78e-189	2.37e-188
102170130	4219	1347	336	17.9164	5.68774	-1.65535	Down	1.23e-95	9.35e-95
102170131	1268	83	207	3.67325	11.659	1.66631	Up	4.65e-21	1.38e-20
102170134	2850	897	311	17.662	7.79338	-1.18033	Down	2.07e-39	8.7e-39
102170135	3522	2449	133	39.0204	2.69695	-3.85483	Down	0	0
102170141	1093	862	244	44.2567	15.9434	-1.47294	Down	1.62e-52	8.25e-52
102170144	701	2	35	0.160105	3.56583	4.47715	Up	6.72e-11	1.48e-10
102170146	1222	73	9	3.35231	0.525995	-2.67203	Down	1.11e-10	2.42e-10
102170147	2184	63	6	1.61875	0.196204	-3.04445	Down	1.64e-10	3.58e-10
102170148	2611	129	2368	2.77252	64.7717	4.54609	Up	0	0
102170150	2938	20	0	0.382006	0.001	-8.57745	Down	1.03e-05	1.8e-05
102170151	1189	406	10	19.1618	0.600659	-4.99554	Down	7.13e-87	5.04e-86
102170153	2206	64	16	1.62804	0.517994	-1.65213	Down	8.1e-06	1.43e-05
102170155	2323	190	21	4.58983	0.645625	-2.82967	Down	3.02e-27	1.02e-26
102170160	2406	115	14	2.68222	0.415568	-2.69027	Down	3.23e-16	8.42e-16
102170164	1869	12	49	0.3603	1.87239	2.37761	Up	7.47e-09	1.52e-08
102170166	1308	1142	393	48.9948	21.4583	-1.1911	Down	2.1e-50	1.03e-49
102170169	4285	3881	1305	50.8259	21.7505	-1.22451	Down	3.09e-174	3.81e-173
102170171	716	107645	22474	8436.7	2241.7	-1.91209	Down	0	0
102170172	1915	17	0	0.498164	0.001	-8.96048	Down	5.87e-05	9.83e-05
102170176	1775	678	247	21.435	9.93822	-1.10891	Down	1.72e-27	5.83e-27
102170177	868	1102	17200	71.2449	1415.2	4.31208	Up	0	0
102170184	2785	669	261	13.4801	6.69307	-1.01009	Down	1.46e-23	4.56e-23
102170185	878	1822	376	116.452	30.5846	-1.92885	Down	3.39e-158	3.85e-157
102170186	1229	145	229	6.62076	13.3074	1.00716	Up	2.32e-11	5.21e-11
102170190	2678	32	6	0.67055	0.160011	-2.06717	Down	0.000294956	0.000473913
102170196	2176	146	28	3.76518	0.918987	-2.0346	Down	5.6e-15	1.41e-14
102170198	2521	203	58	4.51872	1.6431	-1.45949	Down	2.32e-13	5.58e-13
102170199	3252	795	85	13.7186	1.86672	-2.87755	Down	4.62e-111	3.94e-110
102170200	1695	358	61	11.8524	2.57022	-2.20521	Down	3.77e-38	1.55e-37
102170204	2791	194	8	3.90062	0.204711	-4.25205	Down	1.45e-38	6e-38
102170205	723	62	12	4.81222	1.18537	-2.02137	Down	4.89e-07	9.19e-07
102170223	5641	1594	225	15.8571	2.84863	-2.47679	Down	4.49e-188	5.96e-187
102170233	1359	590	62	24.3626	3.25823	-2.90251	Down	1.45e-83	9.94e-83
102170242	4048	1256	135	17.4117	2.38179	-2.86994	Down	5.48e-174	6.76e-173
102170246	626	289	2	25.9069	0.228174	-6.82706	Down	1.56e-69	9.47e-69
102170247	2180	318	77	8.18583	2.52258	-1.69823	Down	1.25e-24	4e-24
102170254	4257	165	4726	2.17506	79.2867	5.18795	Up	0	0
102170256	7231	16545	4240	128.399	41.8772	-1.61639	Down	0	0
102170260	1123	34	140	1.69899	8.90345	2.38969	Up	7.24e-23	2.24e-22
102170262	1645	60352	485931	2058.82	21096.9	3.35714	Up	0	0
102170270	2125	931	234	24.5857	7.86443	-1.64441	Down	4.84e-66	2.87e-65
102170271	1902	1591	487	46.9409	18.2864	-1.36007	Down	6.29e-85	4.38e-84
102170273	1554	181	70	6.53611	3.21705	-1.0227	Down	1.61e-07	3.08e-07
102170279	1597	0	10	0.001	0.447204	8.80479	Up	0.000239394	0.000386985
102170282	1164	478	123	23.0445	7.54679	-1.61049	Down	9.53e-34	3.64e-33
102170284	2425	42	0	0.971918	0.001	-9.92469	Down	2.97e-11	6.64e-11
102170285	2055	54	5	1.4746	0.173767	-3.08509	Down	2.86e-09	5.92e-09
102170287	3035	296	109	5.47299	2.56494	-1.0934	Down	1.38e-12	3.23e-12
102170293	1365	51	7	2.09667	0.366248	-2.5172	Down	2.09e-07	4e-07
102170296	960	98	32	5.72858	2.38061	-1.26684	Down	5.24e-06	9.3e-06
102170297	2766	252	59	5.11258	1.52339	-1.74677	Down	1.49e-20	4.36e-20
102170301	1536	110	39	4.01877	1.81336	-1.14809	Down	7.78e-06	1.37e-05
102170303	3377	968	328	16.0856	6.9367	-1.21344	Down	3.33e-44	1.49e-43
102170310	1323	231	83	9.79815	4.48052	-1.12884	Down	1.39e-10	3.03e-10
102170313	1569	11	31	0.393425	1.41107	1.84263	Up	0.000101816	0.000168412
102170314	1287	1102	201	48.0502	11.1539	-2.10699	Down	7.92e-108	6.62e-107
102170316	1993	3257	968	91.707	34.6879	-1.4026	Down	5.9e-180	7.51e-179
102170320	1676	59	7	1.97547	0.298287	-2.72742	Down	5.04e-09	1.03e-08
102170321	4705	298	8	3.55425	0.121434	-4.8713	Down	2.64e-63	1.51e-62
102170322	5875	1491	337	14.2417	4.09668	-1.79759	Down	2.99e-118	2.7e-117
102170323	756	113	37	8.38781	3.49535	-1.26286	Down	1.04e-06	1.91e-06
102170324	6077	744	137	6.8703	1.61006	-2.09326	Down	8.92e-73	5.6e-72
102170326	1819	950	84	29.3078	3.29805	-3.1516	Down	1.43e-144	1.5e-143
102170329	1531	1261	424	46.2202	19.7788	-1.22457	Down	7.34e-58	3.95e-57
102170332	4849	303	103	3.50657	1.51703	-1.20881	Down	8.17e-15	2.04e-14
102170333	2424	341	79	7.8943	2.32758	-1.76198	Down	1.35e-27	4.59e-27
102170334	2924	435	16	8.34841	0.390798	-4.41701	Down	7.39e-87	5.22e-86
102170337	4049	1127	135	15.6195	2.3812	-2.71359	Down	1.66e-147	1.78e-146
102170338	1633	183	13	6.28864	0.568548	-3.46739	Down	1.7e-31	6.22e-31
102170340	3116	390	44	7.02359	1.00848	-2.80003	Down	8.13e-54	4.19e-53
102170342	6200	3418	813	30.9366	9.36503	-1.72396	Down	1.12e-253	1.95e-252
102170343	366	373	56	57.1899	10.9274	-2.38781	Down	1.74e-43	7.75e-43
102170347	2556	76	4	1.66857	0.111766	-3.90006	Down	5.43e-15	1.37e-14
102170350	2501	236	82	5.2953	2.34159	-1.17722	Down	1.99e-11	4.48e-11
102170351	2130	134	30	3.53034	1.00589	-1.81133	Down	4.27e-12	9.85e-12
102170353	2625	663	237	14.1735	6.44806	-1.13626	Down	6.4e-28	2.19e-27
102170355	988	1121	336	63.6708	24.288	-1.39039	Down	2.41e-62	1.37e-61
102170357	4242	99	9	1.30965	0.151524	-3.11157	Down	3.9e-16	1.02e-15
102170367	2006	211	52	5.9026	1.85132	-1.67279	Down	1.63e-16	4.29e-16
102170368	3139	334	16	5.971	0.364031	-4.03584	Down	3.29e-63	1.89e-62
102170377	3162	392	74	6.95691	1.6714	-2.05739	Down	2.66e-38	1.1e-37
102170380	2512	1509	279	33.7102	7.93222	-2.08739	Down	2.83e-145	2.99e-144
102170382	3046	1051	226	19.3626	5.29894	-1.8695	Down	2.35e-88	1.68e-87
102170383	4281	93	12	1.21907	0.200192	-2.60633	Down	5.87e-13	1.39e-12
102170384	5144	468	67	5.10548	0.930216	-2.45641	Down	6.57e-56	3.47e-55
102170386	2924	377	2275	7.23529	55.5666	2.9411	Up	0	0
102170394	799	6063	1084	425.827	96.8931	-2.1358	Down	0	0
102170398	711	1100	346	86.819	34.7549	-1.32079	Down	9.27e-57	4.92e-56
102170400	1192	101	2	4.75485	0.11983	-5.31035	Down	4.38e-23	1.36e-22
102170403	1354	1701	253	70.4981	13.3448	-2.40131	Down	1.35e-193	1.82e-192
102170404	1872	816	78	24.4611	2.97577	-3.03916	Down	3.15e-120	2.87e-119
102170406	2080	36	62	0.97125	2.12882	1.13214	Up	0.000131536	0.000215814
102170409	5027	230	66	2.5675	0.93766	-1.45323	Down	7.27e-15	1.82e-14
102170412	3323	193	57	3.25926	1.22505	-1.4117	Down	3.18e-12	7.34e-12
102170413	2634	66	20	1.40611	0.542281	-1.3746	Down	7.4e-05	0.000123328
102170414	625	37	3	3.32211	0.342808	-3.27662	Down	5.41e-07	1.01e-06
102170415	4137	422	130	5.72425	2.24423	-1.35087	Down	1.65e-23	5.18e-23
102170423	2965	254	6	4.8073	0.144523	-5.05586	Down	3.79e-55	1.98e-54
102170424	4161	1076	76	14.5113	1.30445	-3.47567	Down	2.3e-178	2.9e-177
102170433	3863	1042	6549	15.1368	121.077	2.99979	Up	0	0
102170434	1751	1941	553	62.2059	22.5553	-1.46358	Down	5.82e-115	5.12e-114
102170435	1126	1143	89	56.9639	5.64497	-3.33501	Down	9.94e-183	1.28e-181
102170437	3500	956	323	15.3279	6.5909	-1.21761	Down	6.66e-44	2.98e-43
102170440	1493	183	51861	6.87833	2480.8	8.49453	Up	0	0
102170443	2691	1367	449	28.5067	11.9163	-1.25836	Down	3.31e-65	1.94e-64
102170449	3444	75	16	1.22205	0.331793	-1.88095	Down	1.22e-07	2.35e-07
102170450	2686	1139	363	23.7963	9.65185	-1.30186	Down	1.82e-57	9.78e-57
102170451	4480	191	20	2.39247	0.318832	-2.90763	Down	4.18e-28	1.43e-27
102170453	626	47033	11400	4216.19	1300.59	-1.69677	Down	0	0
102170461	1658	2377	204	80.452	8.78731	-3.19463	Down	0	0
102170463	6772	580	38	4.80621	0.400753	-3.58412	Down	2.21e-99	1.73e-98
102170468	2397	705	191	16.5049	5.69083	-1.53618	Down	6.81e-46	3.15e-45
102170473	3346	51	14	0.855335	0.298822	-1.5172	Down	0.000187524	0.000305267
102170482	2218	3684	243	93.2073	7.82447	-3.57438	Down	0	0
102170485	8472	39667	87350	262.746	736.355	1.48673	Up	0	0
102170488	4261	666	146	8.77111	2.4471	-1.84169	Down	1.59e-55	8.35e-55
102170489	1854	492	167	14.8918	6.43305	-1.21094	Down	3.46e-23	1.08e-22
102170490	2550	57	5	1.25437	0.140036	-3.1631	Down	6.43e-10	1.37e-09
102170497	4049	545	1020	7.55337	17.9913	1.25211	Up	1.22e-63	7.05e-63
102170499	4116	199	14	2.71312	0.24292	-3.4814	Down	3.04e-34	1.17e-33
102170500	1914	64	11	1.87642	0.410451	-2.1927	Down	7.4e-08	1.44e-07
102170501	4644	226	4	2.73091	0.0615146	-5.47231	Down	6.09e-51	3.02e-50
102170505	1809	48	13	1.489	0.513233	-1.53666	Down	0.000258316	0.00041659
102170510	1266	338	83	14.9822	4.68225	-1.67797	Down	1.12e-25	3.67e-25
102170514	4326	393	730	5.09798	12.0516	1.24123	Up	1.92e-45	8.77e-45
102170515	3970	2326	257	32.8784	4.62331	-2.83014	Down	0	0
102170517	1488	293	41	11.0499	1.96785	-2.48934	Down	4.22e-36	1.68e-35
102170521	1118	191	30	9.58702	1.91642	-2.32267	Down	2.67e-22	8.13e-22
102170529	753	98	0	7.30337	0.001	-12.8343	Down	2.35e-25	7.63e-25
102170530	1592	168	10	5.92186	0.448608	-3.72252	Down	1.17e-30	4.22e-30
102170536	4231	2225	413	29.5107	6.97135	-2.08173	Down	1.4e-212	2.07e-211
102170543	1876	946	5602	28.2976	213.265	2.9139	Up	0	0
102170555	4519	380	149	4.71882	2.3548	-1.00282	Down	6.96e-14	1.7e-13
102170563	1535	158	18	5.77618	0.83748	-2.78599	Down	1.51e-22	4.63e-22
102170565	6103	863	279	7.93523	3.26491	-1.28123	Down	6.27e-43	2.77e-42
102170566	1513	1168	408	43.3207	19.2589	-1.16953	Down	4.24e-50	2.07e-49
102170573	2752	1661	498	33.8698	12.9238	-1.38997	Down	1.78e-91	1.31e-90
102170576	944	213	70	12.6619	5.29586	-1.25756	Down	1.99e-11	4.48e-11
102170577	3773	196	40	2.91515	0.757152	-1.94492	Down	1.32e-18	3.69e-18
102170579	2735	35	61	0.718129	1.59288	1.14932	Up	0.00012364	0.000203304
102170586	2721	95	37	1.95924	0.971143	-1.01254	Down	0.000176983	0.000288879
102170587	1071	10686	2007	559.909	133.834	-2.06474	Down	0	0
102170590	2236	287	3	7.20281	0.0958208	-6.23208	Down	2.1e-67	1.26e-66
102170592	4445	368	113	4.64588	1.81559	-1.35552	Down	8.57e-21	2.52e-20
102170601	1667	368	88	12.3881	3.77014	-1.71626	Down	1.17e-28	4.06e-28
102170606	1319	136151	2923	5792.53	158.268	-5.19375	Down	0	0
102170607	2907	52	83	1.00381	2.03912	1.02247	Up	4.66e-05	7.85e-05
102170609	3641	1107	2608	17.0616	51.1561	1.58416	Up	4.08e-228	6.42e-227
102170610	1533	179	58	6.55244	2.70207	-1.27797	Down	4.94e-10	1.06e-09
102170613	1644	164	687	5.59801	29.8446	2.41448	Up	3.74e-107	3.12e-106
102170616	2181	256	87	6.58683	2.84888	-1.20919	Down	9.63e-13	2.27e-12
102170623	1692	51	7	1.69146	0.295466	-2.5172	Down	2.09e-07	4e-07
102170625	11516	800	8	3.89834	0.0496133	-6.29599	Down	2.45e-186	3.22e-185
102170626	1551	60	12	2.17086	0.55256	-1.97406	Down	1.11e-06	2.04e-06
102170631	4142	6683	11152	90.5427	192.288	1.0866	Up	0	0
102170633	3540	14	0	0.22193	0.001	-7.79396	Down	0.000333992	0.00053496
102170634	2860	577	1004	11.3214	25.0714	1.14698	Up	1.07e-54	5.55e-54
102170636	6072	821	85	7.58758	0.999764	-2.92398	Down	1.75e-116	1.55e-115
102170637	3518	95	5	1.51537	0.101504	-3.90006	Down	1.87e-18	5.2e-18
102170639	1844	490	175	14.9117	6.77778	-1.13756	Down	4.46e-21	1.32e-20
102170640	806	383	120	26.6659	10.633	-1.32644	Down	6.24e-21	1.84e-20
102170642	5046	754	89	8.38525	1.25966	-2.73482	Down	4.5e-100	3.53e-99
102170650	814	1236	181	85.2091	15.8805	-2.42375	Down	1.08e-142	1.13e-141
102170652	3860	17	0	0.247146	0.001	-7.94922	Down	5.87e-05	9.83e-05
102170653	1569	1020	282	36.4812	12.8362	-1.50694	Down	7.12e-64	4.11e-63
102170657	1522	631	131	23.2652	6.14705	-1.92021	Down	1.29e-55	6.78e-55
102170659	11824	1503	552	7.13323	3.33415	-1.09724	Down	5.89e-58	3.18e-57
102170665	2201	168	7	4.28333	0.227137	-4.2371	Down	1.72e-33	6.53e-33
102170666	765	101	14	7.40887	1.307	-2.50299	Down	2.05e-13	4.94e-13
102170667	7068	1744	212	13.8466	2.14215	-2.6924	Down	2.25e-225	3.5e-224
102170678	2572	17526	126715	382.388	3518.58	3.20189	Up	0	0
102170679	1896	1045	229	30.9293	8.62596	-1.84222	Down	3.54e-86	2.49e-85
102170681	3116	143	353	2.57532	8.09072	1.65152	Up	2.32e-34	8.98e-34
102170686	2284	65	1939	1.59702	60.6306	5.2466	Up	0	0
102170690	624	127	0	11.4212	0.001	-13.4794	Down	1.17e-32	4.38e-32
102170701	2864	1874	370	36.7188	9.22654	-1.99266	Down	1.18e-169	1.42e-168
102170705	1010	1373	507	76.2853	35.8506	-1.08941	Down	1.66e-52	8.43e-52
102170708	1421	554	118	21.878	5.93059	-1.88323	Down	7.98e-48	3.79e-47
102170709	2228	254	85	6.3975	2.72467	-1.23143	Down	5.61e-13	1.33e-12
102170711	3923	1878	539	26.8639	9.81252	-1.45297	Down	4.05e-110	3.44e-109
102170717	1896	217	378	6.42264	14.2385	1.14856	Up	1.11e-21	3.35e-21
102170721	504	134	51	14.9199	7.22686	-1.0458	Down	4.56e-06	8.13e-06
102170722	1036	201	17	10.8875	1.17192	-3.21572	Down	2.4e-32	8.96e-32
102170724	1330	4495	1712	189.657	91.9311	-1.04477	Down	7.05e-157	7.93e-156
102170725	2449	5219	1191	119.589	34.7323	-1.78373	Down	0	0
102170728	2702	167	46	3.46835	1.21586	-1.51228	Down	9.27e-12	2.11e-11
102170732	1467	71	128	2.71594	6.23146	1.19812	Up	8.66e-09	1.75e-08
102170734	5883	1216	1919	11.5992	23.2963	1.00608	Up	2.61e-83	1.79e-82
102170740	616	76	20	6.92349	2.31878	-1.57813	Down	2.4e-06	4.35e-06
102170741	3428	220	24	3.60142	0.500012	-2.84853	Down	1.58e-31	5.77e-31
102170744	4460	115	16	1.44695	0.25621	-2.49762	Down	4.62e-15	1.17e-14
102170748	1708	351	17	11.5322	0.710839	-4.02	Down	3.57e-66	2.12e-65
102170753	2289	206	327	5.05026	10.2026	1.01451	Up	9.25e-16	2.39e-15
102170760	924	53	6	3.21881	0.463756	-2.79509	Down	2.12e-08	4.22e-08
102170763	6409	448	132	3.92265	1.47094	-1.41509	Down	1.52e-26	5.04e-26
102170775	2461	48	5	1.09451	0.1451	-2.91517	Down	5.45e-08	1.07e-07
102170777	4287	808	234	10.5767	3.89828	-1.43998	Down	9.17e-48	4.35e-47
102170779	1178	1615	5266	76.9342	319.261	2.05304	Up	0	0
102170781	3506	83	16	1.32849	0.325925	-2.02717	Down	4.88e-09	1e-08
102170782	3530	944	352	15.0068	7.12161	-1.07535	Down	6.62e-36	2.63e-35
102170784	1820	188	52	5.79667	2.04053	-1.50628	Down	5.34e-13	1.27e-12
102170786	854	473	178	31.081	14.8858	-1.0621	Down	1.97e-18	5.47e-18
102170791	1439	1009	90	39.348	4.46675	-3.13899	Down	7.15e-153	7.9e-152
102170796	4716	476	76	5.66402	1.15093	-2.29902	Down	1.02e-52	5.19e-52
102170797	6246	769	223	6.90902	2.54984	-1.43807	Down	1.88e-45	8.59e-45
102170798	3440	429	168	6.99827	3.48788	-1.00465	Down	1.58e-15	4.04e-15
102170799	782	17	0	1.21993	0.001	-10.2526	Down	5.87e-05	9.83e-05
102170806	3729	1419	3903	21.3541	74.7509	1.80758	Up	0	0
102170807	2266	179	31	4.43287	0.977039	-2.18175	Down	1.44e-19	4.11e-19
102170808	1257	74	9	3.30361	0.511349	-2.69166	Down	6.94e-11	1.53e-10
102170811	2530	3927	1337	87.1028	37.7417	-1.20656	Down	2.69e-172	3.29e-171
102170818	1185	271	68	12.8334	4.09827	-1.64682	Down	2.23e-20	6.5e-20
102170820	4653	838	319	10.1065	4.8963	-1.04553	Down	1.05e-30	3.79e-30
102170821	10124	406	60	2.25043	0.423262	-2.41058	Down	1.06e-47	5.03e-47
102170824	5235	147	13	1.57577	0.177352	-3.15137	Down	1.34e-23	4.19e-23
102170829	3281	757	191	12.9474	4.15755	-1.63885	Down	9.08e-54	4.68e-53
102170833	4186	537	1785	7.19891	30.4543	2.0808	Up	1.52e-228	2.41e-227
102170834	3027	74	356	1.37186	8.39939	2.61415	Up	1e-61	5.63e-61
102170835	4099	2425	737	33.1991	12.841	-1.37038	Down	6.31e-130	6.1e-129
102170836	6541	1266	471	10.8613	5.14265	-1.07861	Down	8.36e-48	3.97e-47
102170840	7367	4885	34	37.2105	0.329608	-6.81881	Down	0	0
102170842	686	780	1919	63.8061	199.784	1.64668	Up	4.31e-178	5.44e-177
102170846	1247	76	18	3.4201	1.0309	-1.73014	Down	4.85e-07	9.1e-07
102170852	2046	41	0	1.12453	0.001	-10.1351	Down	5.3e-11	1.17e-10
102170853	1506	49	101	1.82584	4.78968	1.39137	Up	9.18e-09	1.86e-08
102170857	1951	2948	192	84.7934	7.02836	-3.59269	Down	0	0
102170858	11342	735	283	3.63655	1.782	-1.02908	Down	1.77e-26	5.88e-26
102170861	4930	387	141	4.4051	2.0426	-1.10877	Down	2.42e-16	6.34e-16
102170862	4300	26	3	0.33931	0.0498268	-2.76761	Down	0.000126204	0.000207293
102170869	3443	331	1390	5.39489	28.8329	2.41805	Up	3.16e-215	4.71e-214
102170873	851	693	22	45.6978	1.8463	-4.62941	Down	2.13e-141	2.2e-140
102170875	5393	9184	172	95.5638	2.27776	-5.39078	Down	0	0
102170882	2267	95	20	2.3516	0.63007	-1.90006	Down	1.87e-09	3.9e-09
102170884	3276	687	1355	11.7681	29.5397	1.32778	Up	7.45e-92	5.5e-91
102170887	5220	473	134	5.0849	1.83335	-1.47174	Down	1.61e-29	5.67e-29
102170890	1524	81	26	2.98258	1.21842	-1.29154	Down	2.71e-05	4.64e-05
102170892	3077	85	27	1.55018	0.626681	-1.30664	Down	1.43e-05	2.48e-05
102170896	1624	393	47	13.58	2.06691	-2.71593	Down	1.48e-52	7.52e-52
102170900	1863	46	4	1.3856	0.153341	-3.1757	Down	3.05e-08	6.05e-08
102170902	1829	251	84	7.70109	3.28001	-1.23136	Down	7.7e-13	1.82e-12
102170903	3900	191	52	2.74828	0.952245	-1.52912	Down	1.92e-13	4.62e-13
102170908	669	157	45	13.1694	4.80393	-1.4549	Down	1.34e-10	2.92e-10
102170912	1555	0	12	0.001	0.551139	9.10627	Up	4.63e-05	7.82e-05
102170914	5180	41	0	0.444167	0.001	-8.79496	Down	5.3e-11	1.17e-10
102170916	4605	2248	671	27.3942	10.4065	-1.39639	Down	5.45e-124	5.07e-123
102170919	1902	773	82	22.8066	3.07903	-2.88891	Down	1.84e-108	1.54e-107
102170921	3119	471	110	8.47418	2.51876	-1.75036	Down	3.4e-37	1.38e-36
102170926	3305	4989	1185	84.7099	25.6069	-1.726	Down	0	0
102170934	2522	23	0	0.51177	0.001	-8.99935	Down	1.81e-06	3.29e-06
102170935	3459	128	35	2.07659	0.722649	-1.52285	Down	2.1e-09	4.36e-09
102170937	898	19	101	1.18732	8.03258	2.75815	Up	1.14e-19	3.28e-19
102170938	4315	200	35	2.601	0.579292	-2.16671	Down	1.58e-21	4.73e-21
102170941	1321	183	70	7.77392	3.78447	-1.03855	Down	9.54e-08	1.85e-07
102170944	4815	708	243	8.25142	3.60429	-1.19493	Down	4.93e-32	1.83e-31
102170946	2141	105	470	2.7521	15.678	2.51014	Up	2.71e-77	1.78e-76
102170947	3699	135	48	2.04805	0.92676	-1.14399	Down	7.58e-07	1.41e-06
102170953	792	78	22	5.52664	1.98384	-1.4781	Down	5.2e-06	9.24e-06
102170954	2540	801	56	17.6966	1.57458	-3.49044	Down	1.1e-133	1.09e-132
102170957	3052	64	115	1.17676	2.69106	1.19336	Up	5.42e-08	1.06e-07
102170958	3307	2547	343	43.2202	7.40747	-2.54465	Down	0	0
102170963	2404	272	79	6.34931	2.34694	-1.43582	Down	4.89e-17	1.3e-16
102170966	711	120	23	9.47117	2.3103	-2.03546	Down	1.48e-12	3.47e-12
102170967	4373	93	6	1.19343	0.09799	-3.60633	Down	4.01e-17	1.07e-16
102170971	2188	199	8	5.10385	0.261128	-4.28876	Down	9.71e-40	4.1e-39
102170974	902	119	26	7.40342	2.05862	-1.84651	Down	3.87e-11	8.61e-11
102170980	1995	109	9	3.06602	0.322188	-3.25039	Down	2.66e-18	7.35e-18
102170984	2504	891	334	19.968	9.52626	-1.06771	Down	1.3e-33	4.96e-33
102170988	2665	270	44	5.68537	1.17914	-2.26952	Down	4e-30	1.42e-29
102170998	2396	233	73	5.45709	2.17594	-1.3265	Down	2.65e-13	6.35e-13
102170999	4043	595	202	8.25858	3.56827	-1.21067	Down	1.05e-27	3.56e-27
102171002	1533	3583	291	131.159	13.5569	-3.27421	Down	0	0
102171005	1581	703	2195	24.9526	99.1546	1.99049	Up	1.26e-264	2.28e-263
102171006	1779	276	79	8.70613	3.17147	-1.45688	Down	1.31e-17	3.54e-17
102171008	962	1914	299	111.65	22.1976	-2.33051	Down	3.95e-210	5.76e-209
102171010	4381	468	51	5.99466	0.831394	-2.85007	Down	2.01e-65	1.18e-64
102171013	2564	151	0	3.30484	0.001	-11.6904	Down	1.06e-38	4.39e-38
102171015	1091	407	94	20.9345	6.15337	-1.76643	Down	9.6e-33	3.6e-32
102171022	5780	1211	469	11.7573	5.79502	-1.02067	Down	5.05e-42	2.2e-41
102171025	1689	23	0	0.76417	0.001	-9.57775	Down	1.81e-06	3.29e-06
102171029	5523	187	70	1.90002	0.905176	-1.06975	Down	3.29e-08	6.52e-08
102171034	898	13421	3615	838.688	287.503	-1.54456	Down	0	0
102171037	6874	5750	1025	46.9408	10.6494	-2.14007	Down	0	0
102171043	6035	1265	99	11.7627	1.17157	-3.3277	Down	1.18e-201	1.66e-200
102171045	2259	1215	349	30.1823	11.0337	-1.45179	Down	8.46e-72	5.26e-71
102171046	2176	2654	911	68.4438	29.8999	-1.19478	Down	2.6e-115	2.29e-114
102171047	6735	1007	157	8.39042	1.66484	-2.33336	Down	1.4e-111	1.2e-110
102171055	307	136	31	24.8595	7.21163	-1.7854	Down	4.79e-12	1.1e-11
102171058	2535	183	67	4.05103	1.88759	-1.10174	Down	2.19e-08	4.36e-08
102171059	5717	119	12	1.16807	0.149907	-2.96199	Down	2.54e-18	7.04e-18
102171064	1152	3799	332	185.058	20.5824	-3.1685	Down	0	0
102171066	2512	3	19	0.0670183	0.540187	3.01083	Up	5.16e-05	8.67e-05
102171074	4267	401	79	5.27368	1.32225	-1.99581	Down	1.04e-37	4.25e-37
102171077	6306	66	17	0.58733	0.192533	-1.60906	Down	8.62e-06	1.51e-05
102171085	1581	143	36	5.0757	1.62623	-1.64208	Down	2.26e-11	5.07e-11
102171086	1007	5	19	0.278633	1.34752	2.27387	Up	0.000526882	0.000832959
102171087	2992	85	22	1.59422	0.525135	-1.60209	Down	4.48e-07	8.43e-07
102171093	3290	414	90	7.06149	1.95369	-1.85377	Down	2.01e-35	7.9e-35
102171094	5795	231	78	2.23692	0.961283	-1.21848	Down	9.31e-12	2.12e-11
102171099	4494	1125	77	14.0479	1.22368	-3.52106	Down	1.89e-188	2.51e-187
102171104	1820	15	0	0.4625	0.001	-8.85331	Down	0.000187033	0.000304498
102171109	1245	521	155	23.4834	8.89145	-1.40115	Down	3.45e-30	1.23e-29
102171110	2396	0	46	0.001	1.37114	10.4212	Up	3.5e-17	9.38e-17
102171119	3575	53	526	0.83194	10.508	3.65886	Up	7.26e-126	6.86e-125
102171123	5604	904	120	9.05237	1.5293	-2.56542	Down	1.03e-111	8.8e-111
102171128	1437	13	0	0.507667	0.001	-8.98774	Down	0.000596426	0.000937583
102171131	3072	654	214	11.9467	4.97511	-1.26381	Down	2.82e-32	1.05e-31
102171133	1100	717	70	36.5779	4.54481	-3.00868	Down	7.96e-105	6.49e-104
102171134	2127	2	18	0.052766	0.604387	3.51779	Up	2.4e-05	4.11e-05
102171138	1460	258	446	9.91651	21.8169	1.13754	Up	6.32e-25	2.03e-24
102171142	1272	430	128	18.9703	7.18676	-1.40033	Down	3.61e-25	1.17e-24
102171143	1160	16	44	0.774023	2.70897	1.8073	Up	4.66e-06	8.31e-06
102171144	2137	207	27	5.43573	0.902338	-2.59073	Down	4.79e-27	1.61e-26
102171149	644	1137	2396	99.0756	265.712	1.42326	Up	6.77e-179	8.57e-178
102171150	1389	64	0	2.58565	0.001	-11.3363	Down	8.57e-17	2.27e-16
102171151	4251	60	379	0.792049	6.36734	3.00703	Up	4.17e-76	2.7e-75
102171152	1324	2235	294	94.7287	15.8588	-2.57852	Down	4.63e-275	8.66e-274
102171156	2204	736	227	18.7395	7.35571	-1.34915	Down	9.56e-40	4.04e-39
102171162	4166	531	205	7.15265	3.51435	-1.02522	Down	1.89e-19	5.4e-19
102171172	4703	644	158	7.68427	2.39934	-1.67927	Down	1.54e-47	7.27e-47
102171173	2127	343	93	9.04937	3.12267	-1.53504	Down	4.09e-23	1.27e-22
102171177	1617	143	42	4.9627	1.85502	-1.41969	Down	1.79e-09	3.73e-09
102171178	6449	322	881	2.80192	9.75649	1.79995	Up	8.93e-94	6.69e-93
102171183	2012	61	5	1.70135	0.177481	-3.26094	Down	8.62e-11	1.89e-10
102171190	2894	15	0	0.29086	0.001	-8.18418	Down	0.000187033	0.000304558
102171191	1403	128	16	5.1197	0.814465	-2.65213	Down	1.18e-17	3.21e-17
102171194	2115	291	81	7.72102	2.73517	-1.49716	Down	3.5e-19	9.93e-19
102171201	5780	340	708	3.30098	8.74814	1.40608	Up	3.19e-53	1.63e-52
102171202	1654	26	0	0.882124	0.001	-9.78484	Down	3.18e-07	6.01e-07
102171204	3737	56	2	0.840924	0.0382223	-4.45949	Down	3.07e-12	7.09e-12
102171206	335	0	28	0.001	5.9693	12.5433	Up	9.15e-11	2.01e-10
102171207	2866	90	28	1.76221	0.697737	-1.33663	Down	5.48e-06	9.74e-06
102171209	1559	59	10	2.12372	0.458104	-2.21285	Down	2.11e-07	4.02e-07
102171215	1852	498	25	15.0897	0.964071	-3.96828	Down	1.99e-92	1.47e-91
102171217	1111	3461	821	174.815	52.7763	-1.72787	Down	1.21e-257	2.12e-256
102171218	7753	1683	456	12.1817	4.20054	-1.53606	Down	3.98e-107	3.31e-106
102171224	505	3361	5291	373.481	748.267	1.00252	Up	6.75e-225	1.05e-223
102171230	975	71	13	4.08645	0.952245	-2.10144	Down	3.25e-08	6.44e-08
102171233	615	39652	6147	3618.11	713.836	-2.34157	Down	0	0
102171242	481	33	5	3.85	0.742395	-2.3746	Down	6.3e-05	0.00010538
102171246	2198	848	92	21.6501	2.98931	-2.85649	Down	1.76e-117	1.58e-116
102171249	1072	1895	555	99.1988	36.975	-1.42377	Down	7.51e-108	6.28e-107
102171252	3873	302	1583	4.37574	29.1906	2.73791	Up	1.83e-282	3.47e-281
102171253	3310	291	104	4.93352	2.24396	-1.13657	Down	4.26e-13	1.01e-12
102171259	1759	293	25	9.34746	1.01504	-3.20303	Down	2.44e-46	1.13e-45
102171260	4022	85	3	1.18596	0.0532708	-4.47656	Down	4.46e-18	1.23e-17
102171262	1469	740	280	28.2684	13.6128	-1.05423	Down	1.19e-27	4.05e-27
102171265	1284	17421	934	761.377	51.9508	-3.87339	Down	0	0
102171270	1813	881	324	27.2691	12.7631	-1.09528	Down	1.41e-34	5.46e-34
102171273	9220	769	1674	4.68045	12.9669	1.47011	Up	7.98e-132	7.82e-131
102171274	2533	804	292	17.812	8.23299	-1.11336	Down	1.69e-32	6.32e-32
102171278	2718	384	103	7.92818	2.70644	-1.5506	Down	4.74e-26	1.56e-25
102171279	1833	348	91	10.6539	3.54559	-1.58728	Down	1.64e-24	5.25e-24
102171281	1062	884	330	46.7111	22.1922	-1.07371	Down	1.19e-33	4.56e-33
102171282	649	179	12	15.4775	1.32053	-3.55099	Down	2e-31	7.29e-31
102171283	271	3	26	0.621218	6.85195	3.46334	Up	3.67e-07	6.93e-07
102171284	2689	1878	549	39.1919	14.5811	-1.42645	Down	3.4e-107	2.83e-106
102171286	3391	49	13	0.810887	0.273795	-1.5664	Down	0.000180716	0.00029471
102171287	3164	365	60	6.47364	1.35433	-2.257	Down	6.21e-40	2.63e-39
102171294	777	309	64	22.3167	5.8826	-1.9236	Down	4.21e-28	1.44e-27
102171295	6073	154	332	1.42301	3.90432	1.45612	Up	3.56e-27	1.2e-26
102171296	718	1126	217	88.0047	21.5847	-2.02757	Down	5.79e-105	4.73e-104
102171298	5866	56	2	0.53572	0.0243499	-4.45949	Down	3.07e-12	7.09e-12
102171299	2406	28	2	0.653062	0.0593669	-3.45949	Down	9.76e-06	1.71e-05
102171300	940	579	174	34.5655	13.22	-1.38661	Down	7.03e-33	2.65e-32
102171303	3233	151	52	2.62098	1.1487	-1.1901	Down	6.65e-08	1.3e-07
102171305	2500	21	0	0.47138	0.001	-8.88075	Down	5.77e-06	1.02e-05
102171306	1463	3256	594	124.891	28.9969	-2.1067	Down	0	0
102171309	3928	125	19	1.78579	0.345456	-2.36999	Down	2.15e-15	5.49e-15
102171315	595	1075	131	101.387	15.7241	-2.68883	Down	2.02e-139	2.07e-138
102171316	1147	105	36	5.1371	2.24155	-1.19645	Down	6.43e-06	1.14e-05
102171320	3158	321	1585	5.70407	35.8449	2.6517	Up	6.62e-273	1.23e-271
102171321	1494	638	133	23.9641	6.35786	-1.91426	Down	5.43e-56	2.87e-55
102171324	2007	614	46	17.1677	1.63689	-3.39067	Down	2.33e-100	1.83e-99
102171330	3790	156	262	2.30982	4.9371	1.09589	Up	1.79e-14	4.43e-14
102171334	2161	1278	4548	33.187	150.306	2.17921	Up	0	0
102171336	805	94	222	6.55275	19.6955	1.58769	Up	4.72e-21	1.4e-20
102171338	3193	282	100	4.95612	2.23672	-1.14783	Down	6.5e-13	1.54e-12
102171339	3371	33	6	0.549347	0.127117	-2.11157	Down	0.000192912	0.000313665
102171342	1591	1242	115	43.807	5.16224	-3.08509	Down	1e-184	1.3e-183
102171343	972	1041	405	60.1003	29.7577	-1.01411	Down	5.38e-36	2.14e-35
102171347	4854	13083	4929	151.251	72.5219	-1.06046	Down	0	0
102171348	3409	1978	386	32.5605	8.08668	-2.0095	Down	6.58e-181	8.42e-180
102171349	1847	772	18	23.4554	0.69601	-5.07467	Down	3.28e-165	3.89e-164
102171352	874	346	99	22.2155	8.08973	-1.45741	Down	1.03e-21	3.11e-21
102171353	556	74	13	7.46877	1.66985	-2.16115	Down	9.18e-09	1.86e-08
102171359	629	449	26	40.0578	2.95211	-3.76227	Down	2.85e-80	1.91e-79
102171363	1117	58559	12499	2941.93	799.157	-1.88021	Down	0	0
102171364	3446	731	238	11.904	4.93255	-1.27104	Down	3.45e-36	1.38e-35
102171371	4230	4576	226	60.7068	3.81574	-3.99183	Down	0	0
102171374	5203	741	245	7.99202	3.36297	-1.24883	Down	1.02e-35	4.03e-35
102171379	1931	153	20	4.44632	0.739704	-2.58759	Down	2.51e-20	7.31e-20
102171383	6050	1197	441	11.1028	5.20587	-1.09271	Down	3.27e-46	1.51e-45
102171387	2282	1067	211	26.2386	6.60354	-1.99038	Down	3.03e-97	2.33e-96
102171389	2562	10	835	0.219035	23.2765	6.73157	Up	2.58e-278	4.86e-277
102171390	3105	2315	200	41.839	4.60022	-3.18507	Down	0	0
102171391	989	29	5	1.64548	0.361064	-2.18819	Down	0.00037091	0.000592361
102171394	2865	928	304	18.1767	7.57808	-1.26219	Down	5.06e-45	2.3e-44
102171395	2319	1467	5107	35.4994	157.281	2.14747	Up	0	0
102171398	1936	602	16104	17.4495	594.071	5.08938	Up	0	0
102171405	6756	707	265	5.87248	2.80134	-1.06785	Down	5.21e-27	1.75e-26
102171406	5055	175	13	1.94271	0.183668	-3.40291	Down	1.01e-29	3.57e-29
102171407	3378	677	7865	11.2466	166.284	3.88609	Up	0	0
102171409	764	2088	4929	153.366	460.761	1.58704	Up	0	0
102171410	2111	615	224	16.3485	7.57827	-1.10922	Down	4.3e-25	1.39e-24
102171412	670	837	34	70.104	3.62422	-4.27375	Down	2.52e-162	2.95e-161
102171414	2302	767	1237	18.6974	38.3773	1.03741	Up	4.23e-57	2.26e-56
102171423	1264	1004	349	44.5737	19.7192	-1.17659	Down	1.06e-43	4.73e-43
102171427	2902	128	292	2.47517	7.18614	1.53769	Up	5.21e-26	1.71e-25
102171428	1998	891	40	25.025	1.4298	-4.12949	Down	8.67e-169	1.04e-167
102171429	852	26	4	1.71248	0.335298	-2.35257	Down	0.000452478	0.000717886
102171430	1820	2232	8954	68.82	351.363	2.35206	Up	0	0
102171432	2956	15	34	0.28476	0.821457	1.52844	Up	0.000364154	0.000581741
102171434	3041	163	6	3.0079	0.140911	-4.4159	Down	2.35e-33	8.9e-33
102171440	2832	812	3008	16.09	75.8568	2.23712	Up	0	0
102171442	4156	529	2078	7.14286	35.7092	2.32172	Up	2e-305	3.99e-304
102171451	4294	619	1484	8.08948	24.6821	1.60935	Up	1.09e-133	1.08e-132
102171456	3418	136	34	2.23285	0.710423	-1.65213	Down	5.8e-11	1.28e-10
102171462	7366	387	17	2.9483	0.164827	-4.16086	Down	1.54e-74	9.84e-74
102171463	956	14	0	0.821792	0.001	-9.68263	Down	0.000333992	0.000535168
102171467	1878	117	1056	3.49609	40.1586	3.5219	Up	9.37e-243	1.56e-241
102171468	3435	322	43	5.26043	0.89403	-2.55679	Down	1.11e-40	4.75e-40
102171471	3305	263	18	4.46556	0.388966	-3.52113	Down	3.16e-45	1.44e-44
102171472	612	230	20	21.0896	2.33393	-3.1757	Down	2.09e-36	8.36e-36
102171477	2078	1751	524	47.286	18.0093	-1.39267	Down	1.31e-96	9.99e-96
102171478	4338	26	0	0.336338	0.001	-8.39377	Down	3.18e-07	6.02e-07
102171481	3588	92	12	1.43889	0.238858	-2.59073	Down	9.32e-13	2.19e-12
102171483	1684	884	15	29.4579	0.63615	-5.53315	Down	1.77e-196	2.43e-195
102171487	1771	1133	2736	35.9007	110.334	1.61979	Up	4.4e-247	7.46e-246
102171504	4433	151	28	1.91149	0.451098	-2.08318	Down	7.18e-16	1.86e-15
102171514	1123	56	12	2.79834	0.763153	-1.87453	Down	5.52e-06	9.8e-06
102171518	10642	94	4	0.495674	0.026844	-4.20672	Down	3.56e-19	1.01e-18
102171520	2154	381	1385	9.92593	45.9213	2.20989	Up	5.2e-192	7e-191
102171521	1868	82	30	2.46337	1.14698	-1.1028	Down	0.000192394	0.000312916
102171526	3366	1191	431	19.8559	9.14478	-1.11855	Down	1.12e-47	5.28e-47
102171529	5791	829	174	8.03328	2.14588	-1.90442	Down	9.11e-72	5.66e-71
102171531	1788	119	818	3.73483	32.6735	3.12901	Up	8.54e-169	1.03e-167
102171544	1728	227	75	7.37181	3.09976	-1.24986	Down	5.49e-12	1.26e-11
102171550	3572	45	76	0.706957	1.51954	1.10394	Up	3.34e-05	5.67e-05
102171554	7590	391	78	2.89086	0.733944	-1.97776	Down	2.15e-36	8.59e-36
102171556	3906	0	13	0.001	0.237696	7.89297	Up	2.04e-05	3.51e-05
102171557	2522	1477	340	32.8645	9.62818	-1.7712	Down	7.57e-115	6.65e-114
102171559	2628	168	56	3.58737	1.52185	-1.2371	Down	4.23e-09	8.69e-09
102171562	4026	417	130	5.81238	2.30611	-1.33367	Down	7.88e-23	2.43e-22
102171567	3266	6081	1414	104.484	30.9203	-1.75666	Down	0	0
102171572	3088	2209	139	40.143	3.21475	-3.64237	Down	0	0
102171574	1005	59	10	3.29441	0.710631	-2.21285	Down	2.11e-07	4.02e-07
102171583	1523	64	0	2.35815	0.001	-11.2034	Down	8.57e-17	2.27e-16
102171589	3713	1803	306	27.2498	5.88582	-2.21093	Down	5.89e-186	7.69e-185
102171591	4626	433	1195	5.2526	18.449	1.81244	Up	9.83e-128	9.38e-127
102171595	1148	70	359	3.42175	22.3338	2.70642	Up	1.19e-64	6.9e-64
102171596	684	79	16	6.48131	1.67061	-1.95591	Down	2.48e-08	4.93e-08
102171602	5506	12	42	0.122303	0.544783	2.15522	Up	4.92e-07	9.24e-07
102171605	2352	60	1704	1.43155	51.7419	5.17569	Up	0	0
102171606	1533	621	109	22.7322	5.07802	-2.1624	Down	1.73e-63	9.97e-63
102171609	3553	510	68	8.05503	1.36686	-2.55902	Down	1.4e-63	8.04e-63
102171612	2784	167	44	3.36619	1.12874	-1.57641	Down	2.13e-12	4.94e-12
102171614	997	46	9	2.58913	0.6447	-2.00577	Down	1.78e-05	3.07e-05
102171617	10694	172	10	0.902569	0.0667836	-3.75647	Down	1.44e-31	5.3e-31
102171621	1192	1728	430	81.3503	25.7634	-1.65883	Down	1.6e-122	1.47e-121
102171624	1810	3607	1110	111.83	43.798	-1.35237	Down	1.57e-188	2.08e-187
102171625	12980	451	86	1.94982	0.473188	-2.04285	Down	1.9e-43	8.44e-43
102171628	1613	812	133	28.2497	5.88881	-2.26219	Down	4.39e-87	3.11e-86
102171629	3554	520	21	8.21066	0.422	-4.28218	Down	1.49e-101	1.19e-100
102171630	7086	6618	1988	52.4104	20.0367	-1.38721	Down	0	0
102171631	2467	182	1145	4.13994	33.1472	3.0012	Up	7.7e-226	1.2e-224
102171634	1200	41	9	1.91732	0.535638	-1.83976	Down	0.000133938	0.000219579
102171641	1870	198	62	5.94177	2.36788	-1.32729	Down	1.6e-11	3.61e-11
102171642	2013	586	92	16.336	3.26403	-2.32333	Down	2.56e-65	1.5e-64
102171643	2858	89	4	1.74751	0.0999558	-4.12787	Down	5.25e-18	1.44e-17
102171654	2103	2	24	0.0533682	0.815046	3.93283	Up	2.85e-07	5.41e-07
102171657	2658	1033	208	21.8091	5.5888	-1.96432	Down	1.25e-92	9.28e-92
102171663	5148	809	289	8.81865	4.00931	-1.1372	Down	9.32e-34	3.56e-33
102171668	2340	2	87	0.047963	2.6553	5.79081	Up	1.08e-28	3.74e-28
102171671	2603	903	243	19.4673	6.66718	-1.5459	Down	7.92e-59	4.31e-58
102171677	894	77	28	4.83332	2.23682	-1.11157	Down	0.000278998	0.000449019
102171678	2208	687	42	17.4602	1.3585	-3.68398	Down	5e-120	4.56e-119
102171689	3078	1266	118	23.0811	2.73794	-3.07555	Down	1.05e-187	1.39e-186
102171692	3802	644	162	9.5053	3.04308	-1.6432	Down	3.7e-46	1.72e-45
102171696	1816	209	330	6.45836	12.978	1.00683	Up	1.04e-15	2.67e-15
102171703	2715	904	300	18.6849	7.89154	-1.24349	Down	6.17e-43	2.72e-42
102171711	5520	940	69	9.5561	0.89273	-3.42013	Down	6.5e-154	7.23e-153
102171712	1073	24	0	1.25517	0.001	-10.2937	Down	1.01e-06	1.87e-06
102171718	2233	160	40	4.0209	1.27933	-1.65213	Down	1.16e-12	2.73e-12
102171723	489	310	48	35.575	7.0104	-2.3433	Down	1.22e-35	4.82e-35
102171725	826	7368	67315	500.566	5820.25	3.53945	Up	0	0
102171731	4708	521	95	6.21002	1.44111	-2.10742	Down	6.92e-52	3.48e-51
102171733	1613	348	72	12.107	3.18793	-1.92515	Down	1.73e-31	6.33e-31
102171736	1166	205	56	9.86614	3.43004	-1.52426	Down	2.88e-14	7.08e-14
102171739	4094	344	23	4.71523	0.401227	-3.55484	Down	3.62e-59	1.98e-58
102171740	1568	184	40	6.58512	1.8219	-1.85377	Down	1.46e-16	3.83e-16
102171741	1197	296	109	13.8768	6.50343	-1.0934	Down	1.38e-12	3.23e-12
102171742	2500	206	44	4.62401	1.25696	-1.8792	Down	1.1e-18	3.08e-18
102171745	1499	134	31	5.01643	1.47697	-1.76403	Down	1.02e-11	2.32e-11
102171746	2404	90	17	2.10087	0.505039	-2.05652	Down	7.55e-10	1.6e-09
102171751	1034	66	13	3.58192	0.89791	-1.99609	Down	2.57e-07	4.88e-07
102171755	1137	1042	387	51.4279	24.3086	-1.08108	Down	8.72e-40	3.69e-39
102171761	2049	366	80	10.0238	2.78842	-1.84591	Down	2.51e-31	9.16e-31
102171771	3191	33	2	0.580335	0.0447624	-3.69653	Down	7.19e-07	1.34e-06
102171772	2142	751	86	19.6749	2.86741	-2.77854	Down	2.46e-101	1.95e-100
102171776	1894	98	19	2.90361	0.716447	-2.01892	Down	2.14e-10	4.63e-10
102171795	4135	1835	565	24.903	9.7585	-1.35159	Down	9.1e-97	6.97e-96
102171798	1609	555	142	19.3566	6.30293	-1.61873	Down	3.38e-39	1.41e-38
102171801	9330	1633	444	9.82192	3.39869	-1.53103	Down	1.64e-103	1.32e-102
102171802	3405	89	202	1.46678	4.23686	1.53034	Up	2.35e-18	6.52e-18
102171804	4805	94	2	1.09781	0.0297267	-5.20672	Down	2.21e-21	6.6e-21
102171810	2165	544	987	14.1004	32.5589	1.20731	Up	2.86e-58	1.55e-57
102171811	2345	1371	434	32.8085	13.2177	-1.3116	Down	1.39e-69	8.48e-69
102171813	3911	145	10	2.08052	0.182609	-3.51011	Down	1.79e-25	5.82e-25
102171814	1510	168	8	6.24344	0.378376	-4.04445	Down	1.68e-32	6.29e-32
102171822	2754	50	0	1.01882	0.001	-9.99269	Down	2.87e-13	6.88e-13
102171825	3343	2700	329	45.3231	7.02861	-2.68893	Down	0	0
102171831	6901	440	87	3.57794	0.900362	-1.99055	Down	4.36e-41	1.87e-40
102171834	1702	5317	1144	175.307	48.0039	-1.86866	Down	0	0
102171839	3825	85	17	1.24704	0.317415	-1.97406	Down	5.82e-09	1.19e-08
102171844	2383	2075	298	48.8637	8.93105	-2.45186	Down	1.85e-241	3.06e-240
102171848	1486	232	29	8.76115	1.39376	-2.65213	Down	7.03e-31	2.54e-30
102171849	830	600	67	40.5663	5.7651	-2.81486	Down	2.22e-82	1.51e-81
102171850	1143	97	20	4.76231	1.24967	-1.93012	Down	8.48e-10	1.79e-09
102171851	2669	19	41	0.399482	1.0971	1.45749	Up	0.000155534	0.000254349
102171853	768	60	8	4.38412	0.743942	-2.55902	Down	1.22e-08	2.45e-08
102171854	3345	494	2	7.8354	0.0427016	-7.51957	Down	1.07e-120	9.83e-120
102171863	3825	29	370	0.42546	6.90845	4.02127	Up	6.48e-96	4.93e-95
102171864	844	21140	3884	1405.58	328.66	-2.09649	Down	0	0
102171870	1367	144	17091	5.91134	892.913	7.23889	Up	0	0
102171878	2650	26	0	0.550579	0.001	-9.1048	Down	3.18e-07	6.02e-07
102171880	3288	888	323	15.1556	7.01586	-1.11116	Down	1.29e-35	5.11e-35
102171882	8276	287	10	1.94605	0.0862958	-4.49511	Down	2.22e-58	1.21e-57
102171885	2268	1680	314	41.5679	9.88773	-2.07176	Down	5.22e-160	6.01e-159
102171892	1179	1727	183	82.1997	11.0853	-2.89049	Down	2.82e-240	4.64e-239
102171895	12621	278	50	1.23607	0.282935	-2.12722	Down	9.99e-29	3.46e-28
102171904	2478	14	0	0.317043	0.001	-8.30854	Down	0.000333992	0.000534752
102171905	3740	103	32	1.54546	0.611067	-1.33863	Down	1.1e-06	2.02e-06
102171906	2653	1106	113	23.3943	3.04194	-2.94309	Down	2.47e-157	2.79e-156
102171908	4371	327	20	4.19816	0.326783	-3.68335	Down	6.49e-58	3.5e-57
102171910	1475	382	104	14.5333	5.0356	-1.52912	Down	1.95e-25	6.35e-25
102171916	5592	1217	460	12.2128	5.8749	-1.05576	Down	1.64e-44	7.38e-44
102171917	4137	84	320	1.13942	5.52427	2.27748	Up	1.9e-47	8.97e-47
102171918	441	87	2	11.0706	0.323893	-5.09508	Down	1.1e-19	3.17e-19
102171925	4458	221	51	2.78192	0.817034	-1.76761	Down	1.77e-18	4.93e-18
102171933	1871	788	150	23.6344	5.72569	-2.04537	Down	8.52e-75	5.47e-74
102171934	889	681	173	42.987	13.8981	-1.62902	Down	3.86e-48	1.84e-47
102171937	3717	478	90	7.21651	1.72926	-2.06115	Down	1.85e-46	8.59e-46
102171948	1566	235	729	8.42108	33.2465	1.98112	Up	1.24e-88	8.95e-88
102171951	1703	439	36	14.4658	1.50973	-3.26029	Down	8.84e-70	5.4e-69
102171952	2326	335	117	8.08215	3.59241	-1.16979	Down	1.74e-15	4.45e-15
102171958	6055	947	202	8.77663	2.38258	-1.88114	Down	1.95e-80	1.31e-79
102171959	3018	22	0	0.409068	0.001	-8.6762	Down	3.23e-06	5.81e-06
102171962	5846	532	8	5.10675	0.097733	-5.70742	Down	2.98e-120	2.73e-119
102171963	1116	78	20	3.92213	1.2799	-1.61561	Down	1.17e-06	2.16e-06
102171965	1287	2	18	0.0872054	0.998859	3.51779	Up	2.4e-05	4.11e-05
102171975	3292	64	9	1.09097	0.195251	-2.48221	Down	7.05e-09	1.43e-08
102171976	1553	325	46	11.7437	2.11542	-2.47287	Down	1.37e-39	5.75e-39
102171977	700	681	9	54.5935	0.918237	-5.89372	Down	2.15e-155	2.4e-154
102171980	1590	432	23	15.2468	1.0331	-3.88346	Down	3.91e-79	2.59e-78
102171984	2951	850	223	16.1637	5.39692	-1.58255	Down	2.53e-57	1.36e-56
102171985	2504	707	175	15.8444	4.9913	-1.66649	Down	1.73e-51	8.61e-51
102171986	1126	25	71	1.24593	4.50329	1.85376	Up	2.98e-09	6.14e-09
102171990	2905	68	6	1.31357	0.147508	-3.15463	Down	1.38e-11	3.12e-11
102171993	2990	821	80	15.4086	1.91086	-3.01144	Down	6.81e-120	6.2e-119
102171994	5344	336	105	3.52829	1.40324	-1.33021	Down	1.28e-18	3.58e-18
102171997	2126	211	42	5.56943	1.4109	-1.98092	Down	2.29e-20	6.69e-20
102171999	5006	127	2	1.42366	0.0285331	-5.64082	Down	1.94e-29	6.8e-29
102172000	3312	154	30	2.60929	0.646906	-2.01203	Down	1.6e-15	4.09e-15
102172001	569	47	2	4.6353	0.251031	-4.20672	Down	4.09e-10	8.75e-10
102172003	626	69	11	6.18538	1.25496	-2.30123	Down	8.48e-09	1.72e-08
102172005	1927	323	95	9.40617	3.52089	-1.41767	Down	1.3e-19	3.74e-19
102172008	1432	23	0	0.901315	0.001	-9.81589	Down	1.81e-06	3.29e-06
102172010	538	77	0	8.03157	0.001	-12.9715	Down	4.56e-20	1.32e-19
102172021	3029	100	37	1.85265	0.872394	-1.08654	Down	4.58e-05	7.73e-05
102172031	1325	696	3026	29.4771	163.103	2.46812	Up	0	0
102172042	12917	112	9	0.486573	0.0497612	-3.28956	Down	5.86e-19	1.65e-18
102172049	4450	755	34	9.52092	0.545669	-4.125	Down	3.67e-143	3.84e-142
102172055	1423	318	112	12.5405	5.62113	-1.15766	Down	1.48e-14	3.68e-14
102172059	4771	7623	734	89.662	10.9874	-3.02864	Down	0	0
102172062	3984	2550	307	35.9181	5.50338	-2.70632	Down	0	0
102172063	4035	26	2	0.361594	0.0353995	-3.35257	Down	2.73e-05	4.67e-05
102172067	2369	236	25	5.59035	0.753677	-2.89092	Down	3.32e-34	1.28e-33
102172069	1641	502	76	17.1667	3.30762	-2.37575	Down	1.21e-57	6.49e-57
102172073	2216	170	46	4.30498	1.48251	-1.53796	Down	3.31e-12	7.65e-12
102172076	3123	4937	1306	88.7121	29.8663	-1.57061	Down	0	0
102172079	1237	181	35	8.21109	2.02073	-2.0227	Down	4.1e-18	1.13e-17
102172082	593	2221	246	210.177	29.6272	-2.82661	Down	1.65e-301	3.26e-300
102172084	3774	137	1165	2.03709	22.0462	3.43595	Up	8.88e-262	1.59e-260
102172093	3379	3586	687	59.5544	14.5204	-2.03613	Down	0	0
102172094	4828	41	1	0.47655	0.0147925	-5.00969	Down	1.03e-09	2.18e-09
102172097	5023	321	126	3.58619	1.7915	-1.00128	Down	6.36e-12	1.46e-11
102172098	4573	78	20	0.957162	0.312348	-1.61561	Down	1.17e-06	2.16e-06
102172101	556	481	104	48.547	13.3588	-1.86159	Down	4.03e-41	1.73e-40
102172102	1642	55	6	1.87967	0.260969	-2.84853	Down	8.12e-09	1.65e-08
102172105	3221	173	11	3.01403	0.2439	-3.62733	Down	6.38e-31	2.31e-30
102172111	1462	847	20	32.5108	0.976996	-5.05642	Down	8.49e-181	1.08e-179
102172119	3303	68	13	1.15529	0.28109	-2.03916	Down	1.13e-07	2.18e-07
102172121	3254	2461	732	42.441	16.0658	-1.40146	Down	2.75e-136	2.77e-135
102172128	1423	845	165	33.323	8.28112	-2.00862	Down	2.82e-78	1.86e-77
102172131	4948	232	73	2.63118	1.05367	-1.32029	Down	3.62e-13	8.64e-13
102172132	1540	10556	51742	384.654	2399.57	2.64114	Up	0	0
102172135	2439	59	0	1.35748	0.001	-10.4067	Down	1.56e-15	3.98e-15
102172138	1535	30	123	1.09674	5.72278	2.38349	Up	3.27e-20	9.49e-20
102172140	1793	1419	328	44.4114	13.0648	-1.76524	Down	6.58e-110	5.57e-109
102172143	1142	69948	10542	3437.17	659.276	-2.38227	Down	0	0
102172151	4212	295	84	3.9303	1.4243	-1.46439	Down	7.47e-19	2.1e-18
102172154	2021	56	10	1.55494	0.353382	-2.13756	Down	7.59e-07	1.41e-06
102172156	4960	538	123	6.08685	1.77106	-1.78108	Down	3.07e-43	1.36e-42
102172157	7883	8650	667	61.5767	6.04289	-3.34908	Down	0	0
102172158	2056	3929	1141	107.239	39.6344	-1.436	Down	2.36e-224	3.66e-223
102172161	877	736	136	47.0945	11.0751	-2.08823	Down	8.47e-72	5.26e-71
102172170	1741	352	3180	11.3458	130.448	3.52325	Up	0	0
102172178	1043	140	7	7.53244	0.479318	-3.97406	Down	5.67e-27	1.9e-26
102172181	2117	45	12	1.19284	0.404828	-1.55902	Down	0.000355554	0.000568223
102172185	2123	193	75	5.10152	2.52302	-1.01577	Down	7.36e-08	1.43e-07
102172191	638	20505	4283	1803.56	479.444	-1.91142	Down	0	0
102172194	3681	502	147	7.65297	2.85208	-1.424	Down	8.07e-30	2.86e-29
102172195	2652	334	2	7.06748	0.05386	-7.03584	Down	9.65e-81	6.48e-80
102172197	4790	372	2898	4.35812	43.2089	3.30955	Up	0	0
102172198	4520	260	12	3.22795	0.189606	-4.08954	Down	5.9e-50	2.88e-49
102172205	2556	192	25	4.21534	0.698537	-2.59324	Down	3.26e-25	1.05e-24
102172206	2416	24	52	0.55745	1.53715	1.46334	Up	1.9e-05	3.28e-05
102172210	3613	4794	7998	74.4598	158.097	1.08628	Up	0	0
102172211	2980	712	19	13.4077	0.455352	-4.87994	Down	1.71e-149	1.86e-148
102172212	1993	882	286	24.8344	10.2487	-1.2769	Down	1.28e-43	5.73e-43
102172213	4241	2077	489	27.4827	8.23476	-1.73873	Down	9.69e-157	1.09e-155
102172214	1316	160	40	6.8227	2.17077	-1.65213	Down	1.16e-12	2.73e-12
102172216	1774	295	7924	9.33169	319.008	5.09531	Up	0	0
102172217	2436	59	7	1.35915	0.205225	-2.72742	Down	5.04e-09	1.03e-08
102172220	1488	340	5	12.8224	0.239981	-5.7396	Down	1.82e-77	1.19e-76
102172225	393	1978	664	282.44	120.666	-1.22692	Down	5.25e-90	3.82e-89
102172231	2221	30	111	0.757992	3.56931	2.23539	Up	4.23e-17	1.13e-16
102172237	1749	24	74	0.77004	3.0217	1.97236	Up	2.64e-10	5.69e-10
102172239	3598	120	36	1.8716	0.714581	-1.3891	Down	6.1e-08	1.19e-07
102172243	1605	19	0	0.66431	0.001	-9.37571	Down	1.84e-05	3.17e-05
102172250	2417	1027	386	23.8444	11.4057	-1.0639	Down	2.81e-38	1.16e-37
102172251	2101	2586	6117	69.0708	207.933	1.58997	Up	0	0
102172254	861	5	57	0.325881	4.72805	3.85883	Up	1.73e-15	4.43e-15
102172259	2131	227	86	5.9777	2.88221	-1.05242	Down	1.83e-09	3.82e-09
102172262	1508	1580	451	58.796	21.3592	-1.46086	Down	1.14e-93	8.5e-93
102172263	2822	807	2275	16.0475	57.5751	1.84309	Up	4.92e-247	8.33e-246
102172264	872	1051	276	67.636	22.6049	-1.58116	Down	2.21e-70	1.36e-69
102172265	3774	610	117	9.07026	2.21408	-2.03443	Down	6.8e-58	3.66e-57
102172269	1068	348	121	18.2852	8.09141	-1.17621	Down	3.72e-16	9.69e-16
102172270	2577	522	35	11.3671	0.969982	-3.55076	Down	6.37e-89	4.59e-88
102172271	761	17	1	1.25359	0.0938481	-3.7396	Down	0.000523182	0.000827428
102172276	2032	2036	281	56.2271	9.87627	-2.50923	Down	3e-243	5.02e-242
102172285	3005	1394	347	26.0322	8.24698	-1.65836	Down	3.7e-99	2.9e-98
102172286	2655	538	1189	11.3713	31.9836	1.49194	Up	2.9e-96	2.21e-95
102172288	1878	347	894	10.3687	33.9979	1.71321	Up	7.95e-89	5.73e-88
102172289	977	1894	8601	108.787	628.73	2.53093	Up	0	0
102172290	2588	193	13	4.1849	0.358748	-3.54415	Down	9.94e-34	3.8e-33
102172292	7170	1293	483	10.1198	4.81103	-1.07276	Down	2.24e-48	1.07e-47
102172293	1018	383	97	21.1127	6.80509	-1.63342	Down	7.12e-28	2.43e-27
102172300	5392	354	126	3.68422	1.6689	-1.14246	Down	9.74e-16	2.51e-15
102172301	4767	1687	278	19.8592	4.16495	-2.25344	Down	3.65e-178	4.6e-177
102172304	2925	372	38	7.13689	0.927829	-2.94336	Down	5.31e-54	2.74e-53
102172305	7024	2560	381	20.4525	3.87392	-2.40041	Down	2.88e-290	5.59e-289
102172306	2604	172	63	3.70663	1.72786	-1.10112	Down	5.9e-08	1.16e-07
102172307	6064	3861	495	35.73	5.82983	-2.61561	Down	0	0
102172312	1163	85	21	4.10139	1.28958	-1.66921	Down	2.03e-07	3.88e-07
102172315	1764	381	106	12.1204	4.29158	-1.49786	Down	1.15e-24	3.67e-24
102172316	1510	282	80	10.4801	3.78376	-1.46976	Down	3.55e-18	9.78e-18
102172323	1241	92	15	4.16014	0.863236	-2.2688	Down	3.74e-11	8.32e-11
102172325	2963	90	15	1.70452	0.361551	-2.2371	Down	8.87e-11	1.95e-10
102172326	4442	27870	53189	352.087	855.172	1.28028	Up	0	0
102172327	2851	1218	259	23.9741	6.48803	-1.88562	Down	2.87e-103	2.32e-102
102172337	3409	85	146	1.39921	3.05869	1.1283	Up	4.71e-09	9.64e-09
102172339	2282	53	2	1.30332	0.0625928	-4.38005	Down	1.58e-11	3.56e-11
102172344	1749	218	80	6.99453	3.26671	-1.09839	Down	1.08e-09	2.26e-09
102172345	2257	1892	497	47.0415	15.7266	-1.58073	Down	3.33e-125	3.14e-124
102172352	3410	38	4	0.625347	0.0837753	-2.90006	Down	1.59e-06	2.91e-06
102172354	1766	317	22	10.073	0.889697	-3.50104	Down	5.74e-54	2.96e-53
102172357	4842	376	112	4.35768	1.65197	-1.39937	Down	3.53e-22	1.07e-21
102172369	1458	24	48	0.923731	2.35122	1.34787	Up	0.000114203	0.000188012
102172370	3878	129	43	1.8667	0.791901	-1.2371	Down	2.74e-07	5.19e-07
102172372	1594	2038	3275	71.7477	146.735	1.03221	Up	7.64e-147	8.15e-146
102172375	2836	79	18	1.56319	0.45329	-1.78599	Down	1.55e-07	2.98e-07
102172376	592	3608	421	342.008	50.7891	-2.75144	Down	0	0
102172377	5215	1258	454	13.5369	6.21744	-1.1225	Down	1.54e-50	7.59e-50
102172380	766	963	0	70.5488	0.001	-16.1063	Down	3.52e-243	5.88e-242
102172383	2945	18	53	0.342988	1.28529	1.90586	Up	1.81e-07	3.47e-07
102172387	3258	572	126	9.85228	2.76204	-1.83473	Down	1.1e-47	5.19e-47
102172391	6371	83	22	0.731076	0.246618	-1.56774	Down	9.13e-07	1.69e-06
102172392	1615	315	85	10.9454	3.75886	-1.54195	Down	1.76e-21	5.28e-21
102172393	863	340	53	22.1085	4.38607	-2.3336	Down	9.29e-39	3.86e-38
102172395	2052	38	5	1.0392	0.174021	-2.57813	Down	6.39e-06	1.13e-05
102172399	2155	551	70	14.3482	2.31986	-2.62876	Down	1.41e-70	8.67e-70
102172400	4071	3933	99	54.2144	1.73678	-4.96419	Down	0	0
102172401	2529	883	1406	19.5931	39.7051	1.01898	Up	8.2e-63	4.67e-62
102172406	2047	671	1766	18.3949	61.6145	1.74397	Up	5.36e-178	6.75e-177
102172407	2083	692	194	18.6427	6.65155	-1.48685	Down	4.67e-43	2.06e-42
102172410	3240	102	22	1.76664	0.48494	-1.86513	Down	7.61e-10	1.61e-09
102172412	3284	1404	310	23.9914	6.74169	-1.83134	Down	2.92e-114	2.55e-113
102172413	4229	107	5	1.41984	0.0844389	-4.07167	Down	3.13e-21	9.3e-21
102172418	2937	4008	265	76.5801	6.44395	-3.57095	Down	0	0
102172428	3364	79	4092	1.31784	86.874	6.04268	Up	0	0
102172445	2215	168	48	4.25625	1.54767	-1.45949	Down	2.71e-11	6.06e-11
102172448	2900	180	70	3.4831	1.72389	-1.0147	Down	2.08e-07	3.98e-07
102172449	423	30363	10929	4028.06	1845.23	-1.12629	Down	0	0
102172459	2596	5396	1814	116.643	49.9048	-1.22485	Down	1.44e-241	2.39e-240
102172461	2753	337	107	6.86935	2.7758	-1.30727	Down	3.2e-18	8.82e-18
102172466	1123	25	0	1.24926	0.001	-10.2869	Down	5.67e-07	1.06e-06
102172470	2253	413	115	10.2868	3.64541	-1.49664	Down	1.4e-26	4.66e-26
102172472	3422	264	101	4.32928	2.10791	-1.03832	Down	1.4e-10	3.05e-10
102172474	1868	85	10	2.55349	0.382326	-2.7396	Down	1.58e-12	3.69e-12
102172475	497	11	41	1.24202	5.89166	2.24599	Up	3.41e-07	6.45e-07
102172476	2682	118	40	2.46897	1.06515	-1.21285	Down	1.31e-06	2.4e-06
102172479	1456	22	0	0.847917	0.001	-9.72778	Down	3.23e-06	5.81e-06
102172480	891	144	7	9.06936	0.561087	-4.0147	Down	6.73e-28	2.3e-27
102172481	2511	110	14	2.45832	0.398191	-2.62614	Down	3.31e-15	8.38e-15
102172486	993	42	9	2.37351	0.647297	-1.87453	Down	9e-05	0.000149371
102172491	6155	1118	313	10.1931	3.63184	-1.48882	Down	1.2e-68	7.25e-68
102172493	1260	305	106	13.5838	6.00821	-1.17688	Down	2.38e-14	5.87e-14
102172494	1619	120	3	4.15936	0.132338	-4.97406	Down	1.85e-26	6.13e-26
102172495	5496	303	58	3.09377	0.753688	-2.03733	Down	1.33e-29	4.69e-29
102172496	5032	249	47	2.77684	0.667064	-2.05755	Down	6.96e-25	2.23e-24
102172499	4222	15	0	0.199372	0.001	-7.63932	Down	0.000187033	0.000304769
102172501	2523	99	23	2.20196	0.65106	-1.75793	Down	5.83e-09	1.19e-08
102172503	732	1099	371	84.2517	36.197	-1.21883	Down	2.72e-50	1.33e-49
102172504	1516	8402	196	311.011	9.23351	-5.07394	Down	0	0
102172507	1100	5	33	0.255076	2.14255	3.07033	Up	5.37e-08	1.06e-07
102172512	2034	367	39	10.1253	1.36938	-2.88637	Down	2.73e-52	1.38e-51
102172515	4388	3752	555	47.9831	9.03309	-2.40923	Down	0	0
102172522	3750	69	16	1.03255	0.304719	-1.76066	Down	1.25e-06	2.29e-06
102172535	2266	794	193	19.6631	6.08286	-1.69267	Down	7.46e-59	4.07e-58
102172538	1194	1080	1834	50.7588	109.7	1.11183	Up	1.24e-93	9.29e-93
102172541	1755	63	6	2.01444	0.244165	-3.04445	Down	1.64e-10	3.58e-10
102172542	1579	76	21	2.70099	0.949833	-1.50774	Down	5.05e-06	8.99e-06
102172552	5510	1842	555	18.7599	7.19369	-1.38285	Down	1.77e-100	1.39e-99
102172555	2231	632	54	15.8968	1.72864	-3.20103	Down	3.97e-98	3.09e-97
102172558	511	3052	934	335.163	130.538	-1.36039	Down	3.01e-161	3.5e-160
102172559	5303	6	27	0.0634924	0.363624	2.51779	Up	1.02e-05	1.79e-05
102172562	2165	409	7	10.6013	0.230914	-5.52074	Down	1.53e-91	1.13e-90
102172564	1859	1301	358	39.2726	13.7535	-1.51372	Down	1.66e-81	1.12e-80
102172566	4212	194	41	2.58467	0.695193	-1.89449	Down	7.45e-18	2.04e-17
102172571	1370	3733	16787	152.908	875.11	2.5168	Up	0	0
102172572	1081	40	2	2.07647	0.132134	-3.97406	Down	1.76e-08	3.52e-08
102172573	3463	478	123	7.74582	2.53666	-1.61049	Down	9.53e-34	3.64e-33
102172575	4042	271	8	3.7624	0.141353	-4.73428	Down	7.91e-57	4.21e-56
102172576	3993	757	165	10.6387	2.95117	-1.84996	Down	2.99e-63	1.71e-62
102172577	3811	17	0	0.250324	0.001	-7.96765	Down	5.87e-05	9.83e-05
102172579	3837	1347	357	19.7001	6.64487	-1.56789	Down	1.21e-88	8.72e-88
102172581	2365	482	133	11.4369	4.01634	-1.50974	Down	3.92e-31	1.42e-30
102172582	4512	261	1	3.24611	0.0158285	-7.68004	Down	2.45e-64	1.42e-63
102172585	5410	980	254	10.1653	3.3531	-1.60009	Down	7.59e-67	4.53e-66
102172589	2736	719	260	14.747	6.78684	-1.11961	Down	1.76e-29	6.18e-29
102172592	1160	591	1311	28.5905	80.7151	1.4973	Up	1.65e-106	1.37e-105
102172596	3102	170	7	3.07538	0.161163	-4.25417	Down	5.83e-34	2.24e-33
102172597	1087	49	6	2.52964	0.394214	-2.68188	Down	1.41e-07	2.72e-07
102172598	7349	2719	768	20.7622	7.46351	-1.47603	Down	2.87e-162	3.35e-161
102172606	2032	0	14	0.001	0.492056	8.94268	Up	8.97e-06	1.58e-05
102172610	2581	135	0	2.9352	0.001	-11.5192	Down	1.13e-34	4.39e-34
102172613	2996	207	80	3.87722	1.90703	-1.02369	Down	2.01e-08	4.02e-08
102172621	2009	208	22	5.80999	0.782083	-2.89314	Down	2.45e-30	8.75e-30
102172631	551	30	0	3.05535	0.001	-11.5771	Down	3.12e-08	6.19e-08
102172636	5235	601	115	6.44243	1.56889	-2.03786	Down	3.49e-57	1.86e-56
102172637	1456	113	14	4.35521	0.686715	-2.66496	Down	8.21e-16	2.12e-15
102172638	3390	56723	83	938.969	1.74859	-9.06874	Down	0	0
102172640	1174	255	88	12.1889	5.35334	-1.18706	Down	2.24e-12	5.19e-12
102172643	2861	1168	346	22.9096	8.63711	-1.40733	Down	4.83e-66	2.86e-65
102172644	3806	429	858	6.32529	16.1001	1.34787	Up	3.47e-60	1.92e-59
102172650	998	280	507	15.7442	36.2817	1.20443	Up	1.17e-30	4.2e-30
102172654	2399	98	6	2.29239	0.17862	-3.68188	Down	2.97e-18	8.19e-18
102172661	1270	439	48	19.3978	2.69928	-2.84525	Down	2.31e-61	1.29e-60
102172667	1601	193	64	6.76485	2.85495	-1.24459	Down	2.44e-10	5.28e-10
102172673	568	33952	3711	3354.35	466.609	-2.84575	Down	0	0
102172674	1557	99	29	3.56811	1.33021	-1.42351	Down	5.64e-07	1.06e-06
102172677	2698	510	47	10.6077	1.24413	-3.0919	Down	5.38e-77	3.52e-76
102172682	3657	739	215	11.34	4.19879	-1.43337	Down	1.53e-43	6.83e-43
102172684	3114	212	55	3.8204	1.2614	-1.59869	Down	1.2e-15	3.08e-15
102172685	1533	1193	7429	43.6707	346.097	2.98644	Up	0	0
102172686	2564	561	2817	12.2783	78.4655	2.67595	Up	0	0
102172687	4375	2361	549	30.2838	8.96199	-1.75665	Down	2.03e-180	2.59e-179
102172690	2771	1015	169	20.5552	4.35572	-2.23852	Down	4.57e-107	3.8e-106
102172691	3309	632	33	10.718	0.712242	-3.91152	Down	1.12e-115	9.9e-115
102172696	3325	789	75	13.3161	1.61094	-3.0472	Down	1.34e-116	1.19e-115
102172698	1140	3384	2	166.578	0.125295	-10.3766	Down	0	0
102172699	3301	953	102	16.2009	2.20681	-2.87604	Down	1.01e-132	9.92e-132
102172703	1525	52	12	1.91349	0.561981	-1.76761	Down	2.63e-05	4.49e-05
102172708	3035	109	2	2.01539	0.0470632	-5.42032	Down	4.91e-25	1.58e-24
102172713	956	1475	227	86.5817	16.9581	-2.35208	Down	3.97e-164	4.67e-163
102172716	2332	26	4	0.625658	0.122502	-2.35257	Down	0.000452478	0.000718094
102172717	4432	2453	427	31.0592	6.88079	-2.17437	Down	3.33e-247	5.66e-246
102172718	5119	88	18	0.964694	0.251129	-1.94164	Down	4.58e-09	9.38e-09
102172719	3280	680	230	11.6339	5.008	-1.21603	Down	1.21e-31	4.46e-31
102172723	1524	280	68	10.3102	3.18665	-1.69395	Down	8.57e-22	2.58e-21
102172729	3583	620	22	9.71039	0.438517	-4.46883	Down	4.67e-124	4.35e-123
102172730	3198	708	202	12.4236	4.51111	-1.46153	Down	5.88e-43	2.59e-42
102172731	929	192	13	11.5978	0.999396	-3.53666	Down	1.66e-33	6.33e-33
102172733	1480	14	0	0.530833	0.001	-9.05212	Down	0.000333992	0.000535273
102172735	1743	142	54	4.57175	2.21262	-1.04699	Down	2.3e-06	4.17e-06
102172736	1248	654	203	29.4073	11.6169	-1.33994	Down	3.77e-35	1.48e-34
102172743	2164	341	125	8.84278	4.12537	-1.09998	Down	2.08e-14	5.15e-14
102172747	1789	5	328	0.156838	13.094	6.38349	Up	1.87e-108	1.57e-107
102172750	1976	204	64	5.79342	2.31315	-1.32456	Down	8.49e-12	1.94e-11
102172751	1168	6706	1512	322.19	92.4526	-1.80113	Down	0	0
102172754	1531	2048	574	75.0666	26.7761	-1.48723	Down	4.78e-124	4.45e-123
102172756	5966	2774	941	26.0925	11.2646	-1.21183	Down	4.18e-123	3.87e-122
102172757	2619	146	657	3.12831	17.916	2.51779	Up	1.04e-107	8.67e-107
102172762	3264	1119	83	19.2385	1.81609	-3.40509	Down	3.33e-182	4.27e-181
102172765	3233	284	460	4.92952	10.1616	1.04361	Up	1.7e-22	5.21e-22
102172770	2210	298	74	7.56686	2.39139	-1.66185	Down	1.58e-22	4.83e-22
102172773	1888	395	140	11.7405	5.29586	-1.14856	Down	1.59e-17	4.3e-17
102172777	4526	1281	3982	15.8828	62.8343	1.98409	Up	0	0
102172779	2041	2829	4962	77.7825	173.63	1.1585	Up	5.22e-267	9.49e-266
102172788	4536	797	272	9.86001	4.28259	-1.20311	Down	3.18e-36	1.27e-35
102172795	2822	1314	78	26.1295	1.974	-3.72648	Down	4e-230	6.37e-229
102172799	4753	254	407	2.99887	6.11557	1.02807	Up	1.24e-19	3.56e-19
102172807	1519	4489	1563	165.838	73.4871	-1.17421	Down	1.62e-188	2.16e-187
102172809	1050	26	4	1.38956	0.27207	-2.35257	Down	0.000452478	0.000717817
102172813	236	35	1	8.32239	0.30262	-4.78142	Down	2.9e-08	5.75e-08
102172815	4134	175	58	2.37552	1.002	-1.24536	Down	1.66e-09	3.46e-09
102172817	3531	244	1074	3.87779	21.7228	2.48591	Up	2.7e-172	3.29e-171
102172819	1584	120	28	4.25126	1.26245	-1.75167	Down	1.53e-10	3.32e-10
102172820	4002	740	1578	10.3764	28.1605	1.44037	Up	1.22e-120	1.12e-119
102172823	1743	1880	3616	60.5275	148.163	1.29153	Up	1.18e-231	1.9e-230
102172827	5403	1866	3014	19.3807	39.8399	1.0396	Up	6.96e-137	7.03e-136
102172832	1351	180	17	7.47669	0.898677	-3.05652	Down	7.95e-28	2.71e-27
102172835	908	119	28	7.3545	2.20233	-1.7396	Down	2.22e-10	4.8e-10
102172838	1386	105	36	4.25126	1.85502	-1.19645	Down	6.43e-06	1.14e-05
102172839	1826	114	20	3.50345	0.782239	-2.1631	Down	7.84e-13	1.85e-12
102172840	3906	4793	1521	68.86	27.8104	-1.30804	Down	1.42e-237	2.32e-236
102172848	1482	69	2	2.61272	0.0963811	-4.76066	Down	2.42e-15	6.15e-15
102172849	3519	37	9	0.59003	0.182656	-1.69166	Down	0.000630762	0.000989856
102172850	4480	4412	421	55.2649	6.71142	-3.04167	Down	0	0
102172853	5241	4240	216	45.3987	2.9434	-3.94709	Down	0	0
102172856	747	161	788	12.0948	75.3383	2.639	Up	6.42e-136	6.46e-135
102172857	1262	939	1858	41.754	105.147	1.33242	Up	6.57e-126	6.22e-125
102172859	4194	4959	351	66.3525	5.97708	-3.47264	Down	0	0
102172861	3471	244	93	3.94482	1.91354	-1.04371	Down	5.92e-10	1.26e-09
102172864	2755	31	0	0.63144	0.001	-9.3025	Down	1.75e-08	3.5e-08
102172883	3718	4721	654	71.2552	12.5626	-2.50386	Down	0	0
102172887	1161	9	47	0.435013	2.89118	2.73253	Up	8.73e-10	1.84e-09
102172895	950	15	0	0.886053	0.001	-9.79125	Down	0.000187033	0.000304739
102172896	1329	969	193	40.9158	10.3715	-1.98003	Down	6.86e-88	4.9e-87
102172899	1681	141	10	4.70699	0.424857	-3.46976	Down	1.4e-24	4.46e-24
102172900	5097	1248	99	13.7402	1.38717	-3.30818	Down	6.23e-198	8.58e-197
102172901	2922	172	57	3.30324	1.39317	-1.24551	Down	2.28e-09	4.73e-09
102172902	1598	189	493	6.63708	22.0333	1.73107	Up	1.67e-50	8.21e-50
102172906	3902	661	1536	9.50618	28.1134	1.56432	Up	1.01e-132	9.92e-132
102172907	446	26922	9349	3387.38	1497.06	-1.17804	Down	0	0
102172909	1467	542	1176	20.733	57.2516	1.46539	Up	9.73e-93	7.23e-92
102172911	1454	158	356	6.09796	17.4862	1.51982	Up	7.67e-31	2.77e-30
102172917	850	104	4	6.86604	0.336087	-4.35257	Down	1.59e-21	4.75e-21
102172921	1529	528	112	19.3784	5.23143	-1.88917	Down	7.67e-46	3.54e-45
102172925	612	4862	934	445.816	108.995	-2.03219	Down	0	0
102172928	927	1250	73	75.6697	5.6241	-3.75002	Down	4.47e-220	6.75e-219
102172930	1215	234	55	10.8077	3.23293	-1.74114	Down	4.12e-19	1.17e-18
102172932	2316	349	103	8.45627	3.17621	-1.41272	Down	5.74e-21	1.7e-20
102172933	2392	57	2	1.33723	0.0597144	-4.48502	Down	1.77e-12	4.14e-12
102172944	4898	940	31	10.7696	0.452015	-4.57445	Down	6.27e-190	8.38e-189
102172952	1187	2406	69	113.746	4.15153	-4.77603	Down	0	0
102172953	599	19	0	1.77999	0.001	-10.7977	Down	1.84e-05	3.17e-05
102172956	2004	191	354	5.34845	12.6158	1.23804	Up	8.34e-23	2.57e-22
102172960	1813	0	497	0.001	19.578	14.2569	Up	5.56e-178	7e-177
102172964	1499	155	51	5.80259	2.42985	-1.25583	Down	1.15e-08	2.32e-08
102172966	11327	214	54	1.06021	0.340478	-1.63871	Down	2.71e-16	7.09e-16
102172967	2457	171	290	3.90556	8.42952	1.10992	Up	3.68e-16	9.6e-16
102172968	6000	1077	1929	10.0729	22.961	1.1887	Up	2.14e-109	1.8e-108
102172974	2550	228	36	5.01749	1.00826	-2.3151	Down	3.01e-26	9.95e-26
102172980	1695	366	140	12.1172	5.89887	-1.03855	Down	3.97e-14	9.73e-14
102172983	934	271	477	16.2822	36.4739	1.16356	Up	1.8e-27	6.07e-27
102172989	3224	537	113	9.34698	2.50319	-1.90073	Down	5.83e-47	2.73e-46
102172992	2222	935	276	23.6135	8.87105	-1.41243	Down	1.71e-53	8.78e-53
102172993	4883	415	696	4.76929	10.1796	1.09384	Up	1e-35	3.96e-35
102172994	2798	489	59	9.80738	1.50596	-2.70318	Down	1.08e-64	6.3e-64
102172997	2525	627	21	13.9347	0.593975	-4.55214	Down	7.88e-127	7.49e-126
102172998	2910	457	35	8.81282	0.858984	-3.3589	Down	1.7e-74	1.09e-73
102172999	2506	110	42	2.46322	1.19696	-1.04118	Down	3.58e-05	6.08e-05
102173000	2313	105	20	2.54745	0.617539	-2.04445	Down	3.33e-11	7.43e-11
102173001	2094	151	36	4.04662	1.22782	-1.72061	Down	1.21e-12	2.84e-12
102173018	2028	425	10	11.7602	0.352162	-5.06152	Down	1.83e-91	1.35e-90
102173019	919	13267	2533	810.12	196.847	-2.04106	Down	0	0
102173025	4720	1897	294	22.5537	4.44852	-2.34197	Down	1.74e-209	2.53e-208
102173026	2026	141	53	3.90545	1.8683	-1.06376	Down	1.85e-06	3.36e-06
102173031	5709	393	125	3.863	1.56372	-1.30473	Down	6.07e-21	1.79e-20
102173032	1801	3625	1056	112.95	41.8755	-1.4315	Down	3.39e-206	4.86e-205
102173037	807	193	15	13.4207	1.32748	-3.3377	Down	4.04e-32	1.5e-31
102173039	3165	326	109	5.78011	2.45959	-1.23268	Down	2.84e-16	7.42e-16
102173040	3113	89	26	1.60436	0.596492	-1.42743	Down	2.04e-06	3.71e-06
102173041	3841	677	130	9.89091	2.41718	-2.03278	Down	5.27e-64	3.05e-63
102173043	3401	242	50	3.99301	1.04996	-1.92714	Down	2.21e-22	6.76e-22
102173058	1660	37	329	1.25079	14.1546	3.50036	Up	2.02e-76	1.31e-75
102173060	3374	671	71	11.1601	1.50288	-2.89256	Down	1.72e-94	1.3e-93
102173065	2100	53	8	1.41628	0.27207	-2.38005	Down	2.92e-07	5.54e-07
102173071	4307	7383	1321	96.1944	21.9047	-2.13471	Down	0	0
102173075	1102	403	102	20.5218	6.61041	-1.63434	Down	2.86e-29	1e-28
102173084	1340	62	9	2.59644	0.479676	-2.4364	Down	1.74e-08	3.49e-08
102173099	2281	8	71	0.196814	2.22302	3.49761	Up	1.31e-17	3.55e-17
102173101	2879	60	0	1.1695	0.001	-10.1917	Down	8.71e-16	2.25e-15
102173102	4532	107	335	1.32491	5.27916	1.99442	Up	4.92e-42	2.15e-41
102173104	2504	411	754	9.21084	21.5054	1.22329	Up	7.55e-46	3.48e-45
102173105	2147	531	91	13.8789	3.02705	-2.19691	Down	1.44e-55	7.55e-55
102173109	1677	2535	344	84.8275	14.6499	-2.53364	Down	1e-305	2e-304
102173110	904	95	24	5.89722	1.89606	-1.63703	Down	5.83e-08	1.14e-07
102173111	3423	0	41	0.001	0.855435	9.74051	Up	2.12e-15	5.4e-15
102173112	2671	33	0	0.693317	0.001	-9.43737	Down	5.48e-09	1.12e-08
102173115	971	43	11	2.48508	0.809065	-1.61897	Down	0.00033912	0.000542698
102173116	5686	160	39	1.57908	0.489855	-1.68866	Down	5.21e-13	1.24e-12
102173117	3628	199	10	3.07806	0.196853	-3.96683	Down	9.29e-38	3.79e-37
102173118	2397	8975	1741	210.116	51.8729	-2.01813	Down	0	0
102173119	1335	60	147	2.5221	7.86405	1.64065	Up	4.38e-15	1.11e-14
102173121	6768	457	46	3.7892	0.485409	-2.96462	Down	1.89e-66	1.13e-65
102173125	2553	81	989	1.78044	27.6666	3.95784	Up	1.83e-250	3.14e-249
102173129	1714	924	1776	30.2519	74.0018	1.29053	Up	1.15e-114	1.01e-113
102173132	4636	184	47	2.22724	0.724043	-1.62111	Down	5.18e-14	1.27e-13
102173133	2237	29	0	0.727485	0.001	-9.50677	Down	5.58e-08	1.09e-07
102173134	2744	1103	119	22.5571	3.09723	-2.86453	Down	1.02e-152	1.12e-151
102173136	12776	76	2	0.333819	0.0111801	-4.90006	Down	5.02e-17	1.34e-16
102173139	1433	9954	287	389.801	14.3036	-4.76829	Down	0	0
102173142	4552	40811	1200	503.115	18.8273	-4.73999	Down	0	0
102173143	3623	235	30	3.63992	0.591375	-2.62176	Down	6.85e-31	2.48e-30
102173149	4783	198	17	2.32304	0.253839	-3.19403	Down	1.07e-31	3.95e-31
102173157	9648	1554	4275	9.03869	31.6453	1.8078	Up	0	0
102173163	2466	480	777	10.923	22.5029	1.04275	Up	8.17e-37	3.29e-36
102173168	1430	1707	538	66.9868	26.8693	-1.31792	Down	8.11e-87	5.73e-86
102173169	3386	3114	927	51.6088	19.5525	-1.40026	Down	1.02e-171	1.25e-170
102173170	2255	650	95	16.1755	3.00876	-2.42657	Down	5.8e-76	3.76e-75
102173174	1171	50	4	2.3961	0.243957	-3.29599	Down	4.06e-09	8.34e-09
102173175	2166	23	0	0.595883	0.001	-9.21889	Down	1.81e-06	3.29e-06
102173177	1171	3	17	0.143766	1.03682	2.85037	Up	0.0002025	0.000328638
102173179	1112	565	123	28.5125	7.8997	-1.85173	Down	1.09e-47	5.14e-47
102173187	2798	46	6	0.922576	0.153149	-2.59073	Down	5.75e-07	1.08e-06
102173190	3140	78	2	1.39398	0.0454894	-4.93754	Down	1.65e-17	4.47e-17
102173193	1844	313	56	9.52523	2.16889	-2.1348	Down	2.73e-32	1.02e-31
102173208	5177	1951	670	21.1481	9.24287	-1.19411	Down	3.45e-85	2.41e-84
102173215	2761	1052	4648	21.3817	120.229	2.49134	Up	0	0
102173217	2800	132	17	2.6455	0.433612	-2.60906	Down	7.19e-18	1.97e-17
102173220	4706	2139	263	25.5065	3.9913	-2.67594	Down	3.51e-274	6.53e-273
102173221	1523	46	4	1.69492	0.187573	-3.1757	Down	3.05e-08	6.05e-08
102173222	554	5874	1468	594.999	189.246	-1.65262	Down	0	0
102173234	107174	34171	509963	17.8921	339.828	4.24741	Up	0	0
102173235	3021	348	72	6.46428	1.70213	-1.92515	Down	1.73e-31	6.33e-31
102173238	2172	786	196	20.3074	6.44475	-1.65581	Down	1.48e-56	7.86e-56
102173244	2069	41	7	1.11203	0.241628	-2.20233	Down	1.82e-05	3.14e-05
102173249	1375	259	73	10.5703	3.79167	-1.47912	Down	5.89e-17	1.57e-16
102173250	7175	191	640	1.49384	6.37042	2.09237	Up	9.21e-84	6.35e-83
102173253	1522	802	6571	29.57	308.338	3.38231	Up	0	0
102173255	4799	111	601	1.29797	8.94404	2.78467	Up	2e-110	1.7e-109
102173256	4635	112	27	1.356	0.41603	-1.7046	Down	1.3e-09	2.73e-09
102173259	2825	540	120	10.7267	3.0337	-1.82206	Down	1.05e-44	4.76e-44
102173263	1013	28	4	1.5511	0.282008	-2.45949	Down	0.000182155	0.000296968
102173265	3522	5146	1988	81.9922	40.3123	-1.02427	Down	1.12e-173	1.38e-172
102173269	1979	1001	45	28.3844	1.62397	-4.12751	Down	2.3e-189	3.07e-188
102173271	3805	2078	156	30.6466	2.92806	-3.38771	Down	0	0
102173272	2058	2989	665	81.5028	23.0774	-1.82037	Down	3.64e-239	5.98e-238
102173274	8455	616	25	4.08845	0.211172	-4.27506	Down	6.76e-120	6.16e-119
102173275	1513	243	61	9.01279	2.87939	-1.64621	Down	2.05e-18	5.69e-18
102173286	2360	2626	574	62.4417	17.3704	-1.84588	Down	2.55e-214	3.77e-213
102173290	1757	2633	8719	84.0952	354.409	2.07532	Up	0	0
102173297	665	736	151	62.1081	16.2168	-1.93729	Down	2.49e-65	1.46e-64
102173299	2413	371	97	8.62797	2.87094	-1.5875	Down	4.92e-26	1.62e-25
102173312	4417	183	60	2.32496	0.970139	-1.26094	Down	4.79e-10	1.02e-09
102173314	1386	1723	363	69.7612	18.7048	-1.89901	Down	1.11e-146	1.18e-145
102173316	2123	157	60	4.14994	2.01842	-1.03986	Down	7.68e-07	1.43e-06
102173324	1719	359	132	11.7195	5.48414	-1.09558	Down	5.27e-15	1.33e-14
102173327	987	1714	468	97.4508	33.864	-1.52492	Down	6.17e-108	5.17e-107
102173329	6792	3464	851	28.6202	8.94833	-1.67734	Down	1.77e-247	3.02e-246
102173331	2690	752	167	15.6876	4.43378	-1.82302	Down	1.2e-61	6.76e-61
102173335	1488	2	80	0.0754256	3.8397	5.66979	Up	2.87e-26	9.49e-26
102173337	2318	3808	603	92.1882	18.5786	-2.31094	Down	0	0
102173340	3747	1007	181	15.0813	3.44989	-2.12814	Down	6.56e-100	5.15e-99
102173346	3394	2795	722	46.2128	15.1927	-1.60491	Down	4.73e-188	6.26e-187
102173350	1409	633	4618	25.2107	234.074	3.21486	Up	0	0
102173352	1136	5192	971	256.477	61.0451	-2.07088	Down	0	0
102173357	689	0	38	0.001	3.9389	11.9436	Up	2.49e-14	6.14e-14
102173366	3115	1432	150	25.7975	3.43909	-2.90713	Down	1.05e-200	1.47e-199
102173367	3743	6631	399	99.4148	7.61313	-3.7069	Down	0	0
102173368	2508	241	51	5.39239	1.45229	-1.8926	Down	8.35e-22	2.52e-21
102173369	1647	175	47	5.96261	2.03805	-1.54876	Down	1.23e-12	2.87e-12
102173372	1108	523	66	26.4883	4.25416	-2.63841	Down	2.46e-67	1.47e-66
102173380	2407	693	46	16.1566	1.36487	-3.56528	Down	6.3e-118	5.67e-117
102173384	820	100	0	6.8435	0.001	-12.7405	Down	7.37e-26	2.41e-25
102173388	4190	1352	438	18.1073	7.46569	-1.27823	Down	4.78e-66	2.83e-65
102173394	1217	1241	175	57.2233	10.2697	-2.47821	Down	6.32e-147	6.75e-146
102173399	3730	239	46	3.59568	0.880763	-2.02944	Down	1.49e-23	4.67e-23
102173400	1335	1050	411	44.1367	21.9872	-1.00531	Down	8.4e-36	3.33e-35
102173404	1022	961	225	52.7672	15.7232	-1.74675	Down	5.89e-74	3.75e-73
102173409	4303	39	0	0.50861	0.001	-8.99042	Down	1.69e-10	3.68e-10
102173410	2728	118	30	2.42733	0.785393	-1.62789	Down	1.63e-09	3.4e-09
102173411	921	219	49	13.3437	3.79968	-1.81221	Down	6.64e-19	1.87e-18
102173415	999	547	199	30.7265	14.2265	-1.11091	Down	1.53e-22	4.69e-22
102173418	3442	1757	3755	28.6453	77.9129	1.44357	Up	3.15e-285	6.04e-284
102173419	3191	560	64	9.84812	1.4324	-2.78142	Down	4.59e-76	2.97e-75
102173420	2133	5392	440	141.857	14.7323	-3.26738	Down	0	0
102173423	4882	189	1249	2.17248	18.2715	3.07218	Up	4.4e-252	7.6e-251
102173426	3696	417	3776	6.33135	72.9643	3.52661	Up	0	0
102173428	4027	3213	44	44.7735	0.780335	-5.84241	Down	0	0
102173431	2997	59	6	1.10473	0.14298	-2.94981	Down	1.17e-09	2.45e-09
102173434	948	33	3	1.95343	0.226008	-3.11157	Down	4.06e-06	7.25e-06
102173437	1839	80	22	2.44118	0.85438	-1.51463	Down	2.61e-06	4.71e-06
102173441	3044	1399	427	25.7908	10.0183	-1.36422	Down	3.11e-75	2e-74
102173448	5352	5794	56	60.7511	0.747278	-6.34512	Down	0	0
102173450	1221	213	634	9.7894	37.0838	1.9215	Up	2.93e-74	1.87e-73
102173451	584	988	51	94.9371	6.23688	-3.92808	Down	1.72e-180	2.19e-179
102173456	847	603	167	39.9508	14.0813	-1.50444	Down	2.34e-38	9.65e-38
102173460	2261	473	130	11.7396	4.10632	-1.51546	Down	9.65e-31	3.48e-30
102173461	2710	23	0	0.476267	0.001	-8.89563	Down	1.81e-06	3.29e-06
102173472	2086	28915	153670	777.859	5261.2	2.75781	Up	0	0
102173474	3921	1222	320	17.4891	5.82859	-1.58523	Down	7.69e-82	5.2e-81
102173475	1314	3712	9404	158.527	511.125	1.68894	Up	0	0
102173493	3525	3813	244	60.7015	4.94357	-3.61811	Down	0	0
102173496	2984	8171	1956	153.663	46.8145	-1.71474	Down	0	0
102173497	2600	281	81	6.06492	2.22496	-1.44671	Down	9.83e-18	2.68e-17
102173502	3493	532	59	8.54683	1.20632	-2.82477	Down	1.73e-73	1.09e-72
102173503	2966	450	13	8.51399	0.313027	-4.76548	Down	8.1e-94	6.07e-93
102173505	2429	50	10	1.15514	0.294024	-1.97406	Down	9.23e-06	1.62e-05
102173507	669	176	31	14.7631	3.30937	-2.15737	Down	5.09e-19	1.44e-18
102173510	2062	538	174	14.6415	6.02658	-1.28065	Down	2.36e-27	7.96e-27
102173512	3097	267	33	4.83796	0.760997	-2.66844	Down	1.53e-35	6.02e-35
102173513	1209	432	155	20.0516	9.15621	-1.1309	Down	1.34e-18	3.73e-18
102173515	3020	306	74	5.68599	1.74999	-1.70007	Down	8.63e-24	2.72e-23
102173516	3400	939	208	15.4981	4.36913	-1.82668	Down	9.44e-77	6.16e-76
102173517	2366	412	12	9.7718	0.362224	-4.75367	Down	6.76e-86	4.74e-85
102173518	783	20	184	1.43338	16.7829	3.5495	Up	5.97e-44	2.68e-43
102173521	2305	389	72	9.47045	2.23086	-2.08583	Down	1.16e-38	4.83e-38
102173522	2315	398	118	9.6477	3.64033	-1.40612	Down	1.52e-23	4.76e-23
102173523	2625	111	20	2.37293	0.54414	-2.12462	Down	2.77e-12	6.41e-12
102173524	864	53	9	3.44234	0.743942	-2.21013	Down	9.25e-07	1.71e-06
102173525	1865	182	62	5.47627	2.37423	-1.20573	Down	2.03e-09	4.22e-09
102173528	4024	230	30	3.20746	0.532443	-2.59073	Down	6.84e-30	2.42e-29
102173532	2046	943	307	25.8641	10.7163	-1.27115	Down	3.31e-46	1.53e-45
102173534	3566	34	2	0.535044	0.0400552	-3.7396	Down	4.25e-07	8.01e-07
102173535	5959	1084	409	10.2082	4.90185	-1.05833	Down	5.54e-40	2.35e-39
102173541	3360	363	53	6.06261	1.12654	-2.42804	Down	3.69e-43	1.64e-42
102173544	2291	74	0	1.81259	0.001	-10.8238	Down	2.6e-19	7.39e-19
102173545	417	253	7	34.0468	1.19887	-4.82777	Down	1.09e-53	5.61e-53
102173548	1748	1611	506	51.7185	20.6737	-1.32288	Down	1.69e-82	1.15e-81
102173549	1638	191	35	6.54352	1.52603	-2.10028	Down	6.78e-20	1.96e-19
102173551	1631	304	28	10.4595	1.22607	-3.09271	Down	1.6e-46	7.45e-46
102173553	10420	6964	75	37.5045	0.514048	-6.18902	Down	0	0
102173554	2483	46	173	1.03962	4.97599	2.25893	Up	3.89e-26	1.28e-25
102173558	863	346	2038	22.4987	168.657	2.90618	Up	0	0
102173563	19263	179	6	0.52146	0.0222453	-4.55099	Down	3.78e-37	1.53e-36
102173567	2658	748	232	15.7921	6.23366	-1.34105	Down	5.15e-40	2.18e-39
102173568	10567	1925	235	10.2228	1.58828	-2.68626	Down	5.8e-248	9.91e-247
102173569	2049	2	16	0.0547747	0.557684	3.34787	Up	0.000101634	0.000168128
102173579	2743	609	230	12.459	5.98842	-1.05694	Down	4.02e-23	1.25e-22
102173591	539	357	59	37.1682	7.8176	-2.24927	Down	6.16e-39	2.57e-38
102173594	1752	47	2	1.50541	0.0815279	-4.20672	Down	4.09e-10	8.75e-10
102173597	2575	296	101	6.45069	2.80127	-1.20338	Down	2.05e-14	5.08e-14
102173603	601	2468	4838	230.443	574.912	1.31893	Up	0	0
102173605	9442	2497	837	14.8404	6.33099	-1.22903	Down	1.97e-113	1.71e-112
102173608	2938	2101	542	40.1297	13.1752	-1.60685	Down	4.43e-142	4.6e-141
102173618	1720	75	20	2.44695	0.830447	-1.55902	Down	3.43e-06	6.15e-06
102173619	2287	761	191	18.6728	5.96455	-1.64646	Down	2.18e-54	1.13e-53
102173620	1775	293	631	9.2632	25.3887	1.45461	Up	4.65e-50	2.27e-49
102173637	4326	322	56	4.17697	0.92451	-2.1757	Down	6.29e-34	2.41e-33
102173639	458	155	13	18.9915	2.02716	-3.22782	Down	2.47e-25	8.02e-25
102173643	1651	283	15	9.61903	0.648865	-3.8899	Down	2.14e-52	1.08e-51
102173644	1915	561	1649	16.4394	61.4981	1.90339	Up	1.09e-187	1.44e-186
102173645	1061	3433	920	181.573	61.9274	-1.5519	Down	9.7e-220	1.46e-218
102173648	8888	674	234	4.25547	1.88028	-1.17837	Down	6.06e-30	2.15e-29
102173650	5289	44	2	0.466843	0.0270064	-4.11157	Down	2.06e-09	4.28e-09
102173651	2038	3919	270	107.91	9.46171	-3.51159	Down	0	0
102173655	997	29	0	1.63228	0.001	-10.6727	Down	5.58e-08	1.09e-07
102173660	5723	263	12	2.57884	0.14975	-4.10609	Down	1.18e-50	5.85e-50
102173666	549	215	371	21.9765	48.2627	1.13495	Up	6.24e-21	1.84e-20
102173671	1774	306	68	9.67965	2.73757	-1.82206	Down	5.21e-26	1.71e-25
102173679	984	298	61	16.9947	4.42736	-1.94056	Down	1.88e-27	6.34e-27
102173681	3675	452	1085	6.90197	21.0854	1.61117	Up	2.01e-98	1.57e-97
102173690	2699	279	20	5.80087	0.529221	-3.45433	Down	3.77e-47	1.77e-46
102173691	1376	192	74	7.83023	3.84082	-1.02764	Down	5.98e-08	1.17e-07
102173692	1642	0	10	0.001	0.434948	8.7647	Up	0.000239394	0.000387023
102173696	4493	36	4	0.449633	0.0635819	-2.82206	Down	4.2e-06	7.49e-06
102173698	2317	418	1373	10.1238	42.3209	2.06362	Up	2.29e-174	2.84e-173
102173699	878	1441	246	92.1004	20.0102	-2.20247	Down	2.64e-148	2.84e-147
102173702	1079	187	705	9.7255	46.6636	2.26245	Up	1.35e-101	1.08e-100
102173706	3446	487	9	7.93059	0.186525	-5.40999	Down	7.77e-108	6.5e-107
102173710	1389	39	4837	1.57563	248.705	7.30236	Up	0	0
102173711	3120	1064	304	19.1372	6.95872	-1.45949	Down	1.41e-63	8.13e-63
102173712	1315	26	79	1.10953	4.29054	1.95121	Up	8.99e-11	1.97e-10
102173718	2229	957	158	24.0932	5.06241	-2.25073	Down	1.04e-101	8.33e-101
102173724	1690	185	37	6.14295	1.5636	-1.97406	Down	5.88e-18	1.61e-17
102173725	3237	316	14	5.47818	0.308884	-4.14856	Down	5.29e-61	2.96e-60
102173733	8966	1951	38	12.211	0.302688	-5.3342	Down	0	0
102173740	931	27	2	1.62744	0.153423	-3.40702	Down	1.64e-05	2.83e-05
102173746	3739	62	608	0.930525	11.6134	3.6416	Up	1.23e-144	1.29e-143
102173755	4412	230	86	2.92539	1.39211	-1.07136	Down	8.26e-10	1.75e-09
102173757	798	17	0	1.19547	0.001	-10.2234	Down	5.87e-05	9.82e-05
102173762	3721	215	61	3.24243	1.17079	-1.46959	Down	3.39e-14	8.33e-14
102173763	2763	261	57	5.30092	1.47334	-1.84715	Down	8.61e-23	2.65e-22
102173765	4477	1368	341	17.1471	5.43973	-1.65636	Down	3.52e-97	2.71e-96
102173768	2630	251	66	5.35562	1.79225	-1.57928	Down	5.68e-18	1.56e-17
102173771	1576	101	285	3.59631	12.9151	1.84447	Up	1.54e-32	5.76e-32
102173774	2023	1180	281	32.7324	9.9202	-1.72228	Down	1.08e-88	7.77e-88
102173781	3199	17	1	0.298213	0.0223252	-3.7396	Down	0.000523182	0.000827507
102173782	2031	926	217	25.5854	7.63062	-1.74545	Down	2.96e-71	1.83e-70
102173788	3239	1031	146	17.8624	3.21923	-2.47214	Down	4.99e-122	4.59e-121
102173789	972	1156	87	66.7396	6.39239	-3.38412	Down	3.62e-187	4.77e-186
102173793	5092	535	123	5.896	1.72515	-1.77301	Down	9.46e-43	4.17e-42
102173794	2732	162	17	3.32756	0.444404	-2.90452	Down	5.06e-24	1.6e-23
102173795	1794	317	60	9.91582	2.38858	-2.05358	Down	3.37e-31	1.23e-30
102173798	5641	1352	120	13.4497	1.51927	-3.14612	Down	1.12e-204	1.6e-203
102173801	3277	830	150	14.2133	3.26908	-2.12028	Down	2.79e-82	1.9e-81
102173805	2746	887	107	18.1265	2.78287	-2.70346	Down	5.22e-116	4.62e-115
102173808	1214	283	0	13.0816	0.001	-13.6752	Down	6.09e-72	3.79e-71
102173809	5176	522	1210	5.65937	16.6956	1.56075	Up	1.29e-104	1.05e-103
102173810	3911	268	1272	3.84538	23.2279	2.59466	Up	4.62e-214	6.82e-213
102173812	11081	641	56	3.24617	0.360927	-3.16896	Down	1.37e-98	1.07e-97
102173813	1332	68	6	2.86482	0.321705	-3.15463	Down	1.38e-11	3.12e-11
102173817	2583	1074	214	23.3331	5.91697	-1.97944	Down	3.47e-97	2.67e-96
102173818	2913	1145	269	22.0575	6.59511	-1.7418	Down	1.92e-87	1.37e-86
102173819	1152	658	114	32.0528	7.06745	-2.18119	Down	7.1e-68	4.27e-67
102173822	3131	353	3	6.32679	0.0684303	-6.5307	Down	9.29e-84	6.4e-83
102173824	2598	25	1	0.539999	0.0274898	-4.29599	Down	7.06e-06	1.25e-05
102173826	1892	580	191	17.2028	7.20979	-1.25461	Down	1.69e-28	5.83e-28
102173831	3885	7275	2285	105.083	42.0054	-1.32289	Down	0	0
102173835	1528	186	72	6.83096	3.36527	-1.02137	Down	1.12e-07	2.16e-07
102173837	769	2	15	0.145947	1.39308	3.25476	Up	0.00020772	0.000336876
102173840	1729	1143	397	37.0974	16.3986	-1.17775	Down	1.37e-49	6.64e-49
102173841	561	100	19	10.003	2.41881	-2.04806	Down	9.42e-11	2.06e-10
102173843	1761	47	11	1.49772	0.446112	-1.74729	Down	7.55e-05	0.000125898
102173844	2244	0	10	0.001	0.318264	8.31408	Up	0.000239394	0.000386795
102173848	6585	495	182	4.21834	1.9739	-1.09562	Down	3.97e-20	1.15e-19
102173849	6552	89	21	0.762269	0.228905	-1.73555	Down	4.6e-08	9.06e-08
102173852	863	6061	269	394.117	22.2614	-4.14601	Down	0	0
102173853	1343	35	3	1.46246	0.159535	-3.19645	Down	1.49e-06	2.72e-06
102173855	2246	62	18	1.54908	0.572365	-1.4364	Down	7.29e-05	0.000121521
102173857	4808	666	248	7.77323	3.68381	-1.07732	Down	7.05e-26	2.31e-25
102173860	3668	214	59	3.27398	1.14877	-1.51096	Down	1.16e-14	2.88e-14
102173861	1260	4258	1371	189.639	77.71	-1.28708	Down	3.74e-206	5.35e-205
102173871	1247	514	2407	23.1307	137.854	2.57526	Up	0	0
102173876	1682	225	67	7.50669	2.84485	-1.39983	Down	7.31e-14	1.78e-13
102173877	2548	136	21	2.99524	0.588613	-2.34728	Down	1.85e-16	4.84e-16
102173880	1737	106	26	3.42451	1.06901	-1.67961	Down	5.24e-09	1.07e-08
102173882	1492	979	347	36.8219	16.61	-1.14851	Down	4.06e-41	1.75e-40
102173887	6832	1634	226	13.4213	2.36249	-2.50615	Down	2.52e-195	3.44e-194
102173892	4674	647	223	7.76797	3.40742	-1.18886	Down	3.44e-29	1.2e-28
102173896	1134	491	13	24.2974	0.81873	-4.89127	Down	1.17e-103	9.44e-103
102173898	2282	57	5	1.40169	0.156482	-3.1631	Down	6.43e-10	1.36e-09
102173899	1038	253	79	13.6778	5.4355	-1.33135	Down	2.14e-14	5.3e-14
102173900	1780	138	40	4.35062	1.60491	-1.43873	Down	2.41e-09	4.99e-09
102173905	2522	75	8	1.66881	0.226545	-2.88095	Down	1.02e-11	2.33e-11
102173910	2453	445	749	10.1802	21.8069	1.09903	Up	1.33e-38	5.53e-38
102173917	846	32	5	2.12262	0.422095	-2.33021	Down	9.87e-05	0.000163491
102173919	526	38396	7356	4096.3	998.771	-2.0361	Down	0	0
102173920	2466	4454	1570	101.356	45.4691	-1.15647	Down	1.17e-182	1.51e-181
102173930	1954	5	584	0.143594	21.3451	7.21576	Up	1.73e-198	2.39e-197
102173931	6624	875	115	7.41276	1.2399	-2.57978	Down	7.53e-109	6.34e-108
102173934	596	461	57	43.4057	6.83028	-2.66787	Down	3.03e-60	1.68e-59
102173936	1643	187	29	6.38699	1.26058	-2.34105	Down	4.71e-22	1.43e-21
102173937	1838	300	99	9.15941	3.8468	-1.2516	Down	2.04e-15	5.2e-15
102173942	6743	5136	1894	42.7429	20.0603	-1.09134	Down	6.78e-192	9.13e-191
102173944	1037	25	53	1.35286	3.65012	1.43193	Up	2.16e-05	3.72e-05
102173949	1682	207	32	6.90615	1.35873	-2.34562	Down	2.59e-24	8.24e-24
102173958	6168	3413	1162	31.0516	13.4546	-1.20656	Down	5.29e-150	5.76e-149
102173959	2936	101	18	1.93044	0.437851	-2.14042	Down	2.19e-11	4.92e-11
102173964	1778	67	19	2.11463	0.763189	-1.4703	Down	2.67e-05	4.57e-05
102173966	3846	211	53	3.07868	0.984185	-1.64531	Down	3.62e-16	9.44e-16
102173968	2087	843	139	22.6672	4.75666	-2.25258	Down	6.9e-90	5.02e-89
102173970	4750	383	71	4.52478	1.06752	-2.08359	Down	4.87e-38	2e-37
102173973	4962	764	209	8.64029	3.00815	-1.5222	Down	5.82e-49	2.8e-48
102173979	1289	217	744	9.44711	41.2221	2.12547	Up	4.81e-99	3.76e-98
102173982	5323	4295	427	45.2792	5.72904	-2.98248	Down	0	0
102173984	7474	24	2	0.180198	0.0191112	-3.2371	Down	7.59e-05	0.00012645
102173992	1086	89	5	4.59888	0.328814	-3.80594	Down	4.45e-17	1.19e-16
102173997	772	342	1295	24.86	119.802	2.26875	Up	1.16e-185	1.51e-184
102173999	10792	554	139	2.88071	0.919863	-1.64693	Down	4.65e-40	1.97e-39
102174002	3011	301	49	5.6098	1.16224	-2.27104	Down	1.95e-33	7.39e-33
102174005	4213	299	46	3.98265	0.779788	-2.35257	Down	1.39e-34	5.41e-34
102174007	6382	3896	628	34.2574	7.0277	-2.28529	Down	0	0
102174008	1974	483	849	13.7307	30.7164	1.16161	Up	1.88e-47	8.85e-47
102174019	1569	86	31	3.07587	1.41107	-1.1242	Down	0.000104566	0.000172857
102174021	1917	145	35	4.24461	1.30394	-1.70276	Down	4.86e-12	1.12e-11
102174026	1694	241	94	7.98354	3.963	-1.01043	Down	2.05e-09	4.27e-09
102174027	2028	76	139	2.10299	4.89505	1.21888	Up	1.2e-09	2.51e-09
102174028	2002	146	53	4.09242	1.8907	-1.11404	Down	4.71e-07	8.85e-07
102174034	1539	185	37	6.74567	1.71701	-1.97406	Down	5.88e-18	1.61e-17
102174038	4738	441	52	5.22319	0.783824	-2.73633	Down	3.06e-59	1.68e-58
102174039	1460	492	173	18.9106	8.46259	-1.16002	Down	8.96e-22	2.7e-21
102174041	3050	1371	497	25.2249	11.6377	-1.11604	Down	1.96e-54	1.01e-53
102174043	5037	795	152	8.85701	2.15517	-2.03902	Down	3.75e-75	2.41e-74
102174046	1167	761	170	36.5937	10.4037	-1.8145	Down	5.58e-62	3.15e-61
102174048	3220	818	320	14.2557	7.09748	-1.00616	Down	2.74e-28	9.42e-28
102174051	5063	1282	309	14.2093	4.35874	-1.70485	Down	7.06e-95	5.33e-94
102174052	4326	4313	924	55.948	15.2544	-1.87486	Down	0	0
102174054	5415	6475	1718	67.1017	22.6587	-1.56628	Down	0	0
102174055	2903	3606	225	69.7061	5.53536	-3.65454	Down	0	0
102174059	3383	16	61	0.265406	1.28777	2.2786	Up	3.14e-10	6.75e-10
102174060	3981	481	102	6.78024	1.82986	-1.8896	Down	6.45e-42	2.81e-41
102174063	2402	196	75	4.57905	2.22997	-1.03802	Down	3.37e-08	6.67e-08
102174066	2757	660	222	13.4338	5.75077	-1.22404	Down	4.65e-31	1.69e-30
102174073	8221	1286	106	8.77826	0.920855	-3.25289	Down	7.64e-201	1.07e-199
102174078	3933	3120	505	44.5167	9.17017	-2.27932	Down	0	0
102174082	4234	1697	465	22.4917	7.84354	-1.51982	Down	2.26e-106	1.87e-105
102174083	683	48	11	3.94378	1.15022	-1.77766	Down	5.14e-05	8.65e-05
102174085	1615	93	25	3.23149	1.10555	-1.54744	Down	2.56e-07	4.86e-07
102174103	975	475	143	27.3389	10.4747	-1.38405	Down	3.47e-27	1.17e-26
102174109	1569	111	29	3.97001	1.32003	-1.58857	Down	9.15e-09	1.85e-08
102174111	1452	6	69	0.231887	3.39385	3.87143	Up	1.59e-18	4.44e-18
102174114	3689	172	44	2.61645	0.851832	-1.61897	Down	3.63e-13	8.66e-13
102174115	1285	85	0	3.712	0.001	-11.858	Down	4.41e-22	1.34e-21
102174116	539	37	8	3.85217	1.06001	-1.86159	Down	0.00026338	0.000424257
102174119	4692	202	337	2.41594	5.12958	1.08626	Up	6.07e-18	1.66e-17
102174122	16775	624	193	2.08744	0.821684	-1.34508	Down	8.48e-34	3.24e-33
102174123	1803	358	103	11.1424	4.07992	-1.44945	Down	3.03e-22	9.23e-22
102174133	1915	797	256	23.3551	9.54732	-1.29057	Down	3.35e-40	1.43e-39
102174134	3253	387	20	6.67604	0.439093	-3.9264	Down	1.3e-71	8.08e-71
102174135	2917	52	0	1.00037	0.001	-9.96631	Down	9.01e-14	2.19e-13
102174144	2156	462	80	12.025	2.65003	-2.18195	Down	3.64e-48	1.74e-47
102174149	1249	511	120	22.9589	6.86166	-1.74242	Down	5.62e-40	2.38e-39
102174152	911	2212	559	136.257	43.8231	-1.63656	Down	2.19e-153	2.43e-152
102174153	2669	637	39	13.3932	1.04358	-3.68188	Down	2.34e-111	2e-110
102174154	3243	278	79	4.8105	1.73976	-1.46729	Down	6.73e-18	1.84e-17
102174156	1890	22	2	0.65321	0.075575	-3.11157	Down	0.000208506	0.000338051
102174157	1798	52	0	1.62295	0.001	-10.6644	Down	9.01e-14	2.19e-13
102174161	6247	1404	165	12.6121	1.88635	-2.74114	Down	2.78e-185	3.63e-184
102174163	1809	661	123	20.5048	4.85598	-2.07813	Down	2.87e-64	1.66e-63
102174164	2768	217	19	4.39932	0.490227	-3.16576	Down	2.48e-34	9.56e-34
102174167	2803	787	282	15.7559	7.18516	-1.1328	Down	1.09e-32	4.06e-32
102174169	3349	32	6	0.5362	0.127952	-2.06717	Down	0.000294956	0.000474006
102174170	1139	7	67	0.344879	4.20108	3.6066	Up	4.24e-17	1.13e-16
102174175	1667	36	4	1.21188	0.17137	-2.82206	Down	4.2e-06	7.49e-06
102174180	2679	302	91	6.32596	2.42593	-1.38274	Down	8.21e-18	2.24e-17
102174183	4255	453	7	5.97435	0.117492	-5.66815	Down	2.58e-102	2.07e-101
102174186	1461	74	27	2.84232	1.31985	-1.1067	Down	0.000387384	0.00061825
102174189	2877	264	96	5.14939	2.3831	-1.11157	Down	1.21e-11	2.74e-11
102174191	1809	638	202	19.7913	7.97486	-1.31133	Down	2.85e-33	1.08e-32
102174192	2208	351	135	8.92072	4.36661	-1.03065	Down	1.85e-13	4.47e-13
102174194	2451	1497	247	34.2744	7.1972	-2.25162	Down	3.72e-158	4.22e-157
102174196	2321	1014	4	24.5163	0.123082	-7.63798	Down	8.51e-247	1.44e-245
102174197	4191	84	7	1.12474	0.119286	-3.2371	Down	2.45e-14	6.05e-14
102174198	3614	2650	888	41.1481	17.5483	-1.22949	Down	2.46e-120	2.25e-119
102174209	991	520	203	29.4457	14.6296	-1.00917	Down	1.24e-18	3.48e-18
102174210	2993	581	12	10.8933	0.286342	-5.24957	Down	1.08e-126	1.02e-125
[truncated: 5,325 more rows]
