# Supplementary material for: Identification and Profiling of microRNAs and Their Target Genes from Developing Caprine Skeletal Muscle
Source: PLoS One. 2014 May 12;9(5):e96857. doi: 10.1371/journal.pone.0096857 (PMC4018397; doi:10.1371/journal.pone.0096857)
Supplement: Table S9 — MiRNA-mRNA integrated analysis. (XLSX) [file pone.0096857.s010.xlsx]

## Sheet: Sheet1
Table S9 MiRNA-mRNA integrated analysis
miRNA	Length of miRNA	Gene	Length of Gene	Binding Site	Free Energy	P-value	Score
chi-let-7e	21	102177869	3662	452	-35.2	0.0313	1.59526
chi-let-7e	21	102187047	8174	2323	-35.1	0.0873	2.18126
chi-let-7e	21	102172170	1741	289	-33.8	0.0205	0.110166
chi-let-7e	21	102181364	5411	1030	-32.6	0.145	0.729066
chi-let-7e	21	102178200	8831	8227	-32.4	0.256	0.146665
chi-let-7e	21	102183277	2767	2045	-32	0.0853	0.842168
chi-let-7e	21	102187340	2911	1846	-31.4	0.117	0.396675
chi-let-7e	21	102180127	2754	1388	-30.5	0.158	0.880262
chi-let-7e	21	102180127	2821	1455	-30.5	0.163	0.880262
chi-let-7e	21	102180127	3321	1955	-30.5	0.195	0.880262
chi-let-7e	21	102180127	3354	1988	-30.5	0.197	0.880262
chi-let-7e	21	102180127	3453	2087	-30.5	0.203	0.880262
chi-let-7e	21	102180127	3236	1870	-30.5	0.189	0.880262
chi-let-7e	21	102180127	3023	1657	-30.5	0.176	0.880262
chi-let-7e	21	102180127	3163	1797	-30.5	0.185	0.880262
chi-let-7e	21	102180127	2628	1262	-30.5	0.15	0.880262
chi-let-7e	21	102180127	2971	1605	-30.5	0.172	0.880262
chi-let-7e	21	102180127	2976	1610	-30.5	0.173	0.880262
chi-let-7e	21	102172807	1519	1367	-30.5	0.0762	0.97749
chi-let-7e	21	102172292	7170	4420	-30.4	0.413	1.61354
chi-let-7e	21	102189760	2307	1607	-30.3	0.14	0.87412
chi-let-7e	21	102189760	2292	1592	-30.3	0.139	0.87412
chi-let-7e	21	102175859	4288	1771	-30.3	0.272	0.612988
chi-let-7e	21	102188009	2957	542	-30.1	0.201	0.284324
chi-let-7e	21	102188009	2716	301	-30.1	0.183	0.284324
chi-let-7e	21	102188009	2790	301	-30.1	0.189	0.284324
chi-let-7e	21	102177970	1819	1001	-30	0.12	0.272521
chi-let-7e	21	102177970	1573	755	-30	0.0998	0.272521
chi-let-7e	21	102177970	1588	770	-30	0.101	0.272521
chi-let-7e	21	102177970	1579	761	-30	0.1	0.272521
chi-let-7e	21	102168628	1506	1336	-30	0.0944	0.353656
chi-let-7e	21	102187158	1197	1157	-30	0.0695	1.4554
chi-let-7e	21	102170916	4605	1464	-29.9	0.335	0.0625621
chi-let-7e	21	102183473	2555	57	-29.9	0.186	0.751372
chi-let-7e	21	102179819	3366	1465	-29.9	0.249	0.0625621
chi-let-7e	21	102189996	1085	285	-29.8	0.0666	0.290306
chi-let-7e	21	102169921	1754	338	-29.7	0.13	0.270833
chi-let-7e	21	102169921	1535	122	-29.7	0.11	0.270833
chi-let-7e	21	102169921	1532	119	-29.7	0.11	0.270833
chi-let-7e	21	102184530	6991	2399	-29.7	0.499	0.288561
chi-let-7e	21	102169655	14813	6237	-29.5	0.785	1.4631
chi-let-7e	21	102183893	2540	816	-29.5	0.216	1.59347
chi-let-7e	21	102180963	2130	1750	-29.5	0.178	0.17863
chi-let-7e	21	102180963	2133	1753	-29.5	0.179	0.17863
chi-let-7e	21	102171119	3575	2904	-29.5	0.306	1.15377
chi-let-7e	21	102171119	3149	2478	-29.5	0.27	1.15377
chi-let-7e	21	102179700	1564	1451	-29.1	0.147	0.412037
chi-let-7e	21	102174446	11773	1763	-29.1	0.767	0.143364
chi-let-7e	21	102170437	3500	695	-29	0.357	0.499873
chi-let-7e	21	102186362	6764	4776	-28.8	0.62	1.08782
chi-let-7e	21	102175354	4532	1239	-28.7	0.487	1.65468
chi-let-7e	21	102191045	6139	2507	-28.7	0.599	1.53115
chi-let-7e	21	102171870	1367	1188	-28.4	0.169	0.397282
chi-let-7e	21	100861326	2510	2211	-28.4	0.325	0.934812
chi-let-7e	21	100861326	2415	2116	-28.4	0.313	0.934812
chi-let-7e	21	100861326	2367	2068	-28.4	0.307	0.934812
chi-let-7e	21	102173411	921	901	-28.3	0.107	0.365354
chi-let-7e	21	102175094	1947	515	-28.2	0.273	0.700099
chi-let-7e	21	102175094	1825	393	-28.2	0.255	0.700099
chi-let-7e	21	102175094	2058	626	-28.2	0.288	0.700099
chi-let-7e	21	102175094	1749	317	-28.2	0.243	0.700099
chi-let-7e	21	102188824	1773	1263	-28.2	0.247	0.814565
chi-let-7e	21	102189489	3025	2055	-28.1	0.427	0.0734678
chi-let-7e	21	102178113	1760	80	-28.1	0.255	0.873404
chi-let-7e	21	102189203	3011	2125	-28.1	0.425	0.357412
chi-let-7e	21	102188551	1177	729	-28	0.168	1.74409
chi-let-7e	21	102189172	1792	1449	-27.9	0.281	0.253679
chi-let-7e	21	102179305	2853	2319	-27.9	0.434	0.2313
chi-let-7e	21	102179305	1881	1347	-27.9	0.295	0.2313
chi-let-7e	21	102179305	1875	1341	-27.9	0.294	0.2313
chi-let-7e	21	102173899	1038	169	-27.9	0.151	0.132771
chi-let-7e	21	102181558	3254	1756	-27.8	0.498	1.46278
chi-let-7e	21	102173496	2984	1081	-27.8	0.465	0.537121
chi-let-7e	21	102180251	495	475	-27.8	0.0562	0.103063
chi-let-7e	21	102173968	1183	1086	-27.8	0.185	0.127217
chi-let-7e	21	100861363	4843	2837	-27.8	0.649	0.583045
chi-let-7e	21	102179134	1605	357	-27.7	0.271	0.911775
chi-let-7e	21	102186264	2406	649	-27.7	0.401	0.2113
chi-let-7e	21	102186264	2458	701	-27.7	0.409	0.2113
chi-let-7e	21	102191043	430	360	-27.7	0.0475	0.838195
chi-let-7e	21	102171348	3409	3210	-27.6	0.546	0.313059
chi-let-7e	21	102184426	3738	2992	-27.5	0.597	0.803037
chi-let-7e	21	102184426	3353	2607	-27.5	0.555	0.803037
chi-let-7e	21	102184426	3352	2606	-27.5	0.555	0.803037
chi-let-7e	21	102177338	3353	141	-27.5	0.555	0.683956
chi-let-7e	21	102181895	1996	952	-27.5	0.363	0.408095
chi-let-7e	21	102181895	2000	956	-27.5	0.364	0.408095
chi-let-7e	21	102186663	2103	1897	-27.4	0.395	1.65405
chi-let-7e	21	102177991	5063	3020	-27.4	0.726	0.466886
chi-let-7e	21	102191253	3252	2121	-27.4	0.559	0.910074
chi-let-7e	21	102190731	1859	1520	-27.4	0.352	0.764088
chi-let-7e	21	100860812	1685	293	-27.4	0.32	1.22369
chi-let-7e	21	102173535	5959	2933	-27.4	0.781	0.889997
chi-let-7e	21	102180104	7372	6815	-27.3	0.856	0.449343
chi-let-7e	21	102180104	7217	6660	-27.3	0.851	0.449343
chi-let-7e	21	102180104	7141	6584	-27.3	0.848	0.449343
chi-let-7e	21	102171131	3072	232	-27.3	0.553	1.79242
chi-let-7e	21	102178743	2568	1068	-27.3	0.484	0.947121
chi-let-7e	21	102168922	6824	1477	-27.3	0.835	0.0309786
chi-let-7e	21	102168922	6827	1477	-27.3	0.835	0.0309786
chi-let-7e	21	102168922	6860	1477	-27.3	0.837	0.0309786
chi-let-7e	21	102168922	6862	1479	-27.3	0.837	0.0309786
chi-let-7e	21	102180427	3401	2922	-27.3	0.593	1.04887
chi-let-7e	21	102170131	1268	724	-27.3	0.247	0.0257779
chi-let-7e	21	102170131	1263	719	-27.3	0.246	0.0257779
chi-let-7e	21	102178680	1933	162	-27.2	0.393	0.360916
chi-let-7e	21	102181468	4119	3580	-27.2	0.682	0.292032
chi-let-7e	21	102171526	3366	1844	-27.1	0.621	0.625123
chi-let-7e	21	102183823	4338	3210	-27	0.731	0.650454
chi-let-7e	21	102169165	778	114	-27	0.157	0.394081
chi-let-7e	21	102169165	303	114	-27	0.039	0.394081
chi-let-7e	21	102178188	2064	1917	-27	0.446	1.43317
chi-let-7e	21	102181894	4342	761	-27	0.732	0.193896
chi-let-7e	21	102181894	4372	761	-27	0.734	0.193896
chi-let-7e	21	102181894	4423	761	-27	0.738	0.193896
chi-let-7e	21	102183104	8574	160	-27	0.919	1.05208
chi-let-7e	21	102172682	3657	2381	-27	0.668	0.686168
chi-let-7e	21	102172682	3434	2158	-27	0.644	0.686168
chi-let-7e	21	102178592	761	230	-27	0.153	2.03573
chi-let-7e	21	102169839	3937	2431	-26.9	0.712	0.75593
chi-let-7e	21	102189744	1757	662	-26.9	0.401	0.990379
chi-let-7e	21	102189568	2426	848	-26.9	0.524	1.0474
chi-let-7e	21	102173558	863	416	-26.9	0.187	0.405717
chi-let-7e	21	102190884	2987	177	-26.9	0.606	0.603067
chi-let-7e	21	102180777	5693	2148	-26.9	0.833	0.377055
chi-let-7e	21	102180777	5830	2148	-26.9	0.84	0.377055
chi-let-7e	21	102186994	2539	771	-26.9	0.542	0.75593
chi-let-7e	21	102186994	2468	713	-26.9	0.53	0.75593
chi-let-7e	21	102186994	2347	592	-26.9	0.511	0.75593
chi-let-7e	21	102181235	1245	969	-26.9	0.285	0.486466
chi-let-7e	21	102169437	3783	1625	-26.9	0.697	0.290641
chi-let-7e	21	102171755	1137	988	-26.9	0.258	1.50841
chi-let-7e	21	102171394	2858	1045	-26.8	0.605	1.6337
chi-let-7e	21	102171394	2865	1052	-26.8	0.606	1.6337
chi-let-7e	21	102174819	6255	2594	-26.8	0.87	0.61971
chi-let-7e	21	102174819	6254	2590	-26.8	0.87	0.61971
chi-let-7e	21	102174819	6251	2590	-26.8	0.87	0.61971
chi-let-7e	21	102174819	6215	2551	-26.8	0.869	0.61971
chi-let-7e	21	102174819	6233	2569	-26.8	0.869	0.61971
chi-let-7e	21	102174819	6230	2569	-26.8	0.869	0.61971
chi-let-7e	21	102173324	1719	628	-26.8	0.407	0.367334
chi-let-7e	21	102173324	1637	546	-26.8	0.389	0.367334
chi-let-7e	21	102173324	1462	627	-26.8	0.35	0.367334
chi-let-7e	21	102173324	1474	627	-26.8	0.352	0.367334
chi-let-7e	21	102170811	2530	756	-26.8	0.556	0.040891
chi-let-7e	21	102183496	2498	1775	-26.8	0.551	0.24401
chi-let-7e	21	102184410	2617	1955	-26.6	0.602	0.409224
chi-let-7e	21	102187892	6374	41	-26.6	0.895	0.00864469
chi-let-7e	21	102191171	1389	144	-26.6	0.358	1.81686
chi-let-7e	21	102179075	2783	2293	-26.6	0.627	0.401913
chi-let-7e	21	102185438	2558	1923	-26.5	0.61	0.567999
chi-let-7e	21	102183446	1429	1217	-26.5	0.382	0.2808
chi-let-7e	21	102181995	1908	1185	-26.4	0.508	0.0358342
chi-let-7e	21	102182552	3484	297	-26.4	0.744	0.623376
chi-let-7e	21	102177414	2341	1889	-26.4	0.591	0.382248
chi-let-7e	21	102190678	1404	679	-26.4	0.39	0.256879
chi-let-7e	21	102175028	2553	384	-26.4	0.625	0.805313
chi-let-7e	21	102169409	1635	986	-26.4	0.447	1.7684
chi-let-7e	21	102169409	1644	986	-26.4	0.45	1.7684
chi-let-7e	21	102169409	1626	968	-26.4	0.445	1.7684
chi-let-7e	21	102169409	1632	974	-26.4	0.447	1.7684
chi-let-7e	21	102169409	1801	1143	-26.4	0.485	1.7684
chi-let-7e	21	102169409	1715	1057	-26.4	0.466	1.7684
chi-let-7e	21	102176562	4029	931	-26.4	0.794	0.302713
chi-let-7e	21	102180293	3425	531	-26.3	0.753	0.660163
chi-let-7e	21	102186500	1532	86	-26.3	0.438	1.60216
chi-let-7e	21	102173420	2133	1507	-26.3	0.569	1.07186
chi-let-7e	21	102170829	3229	131	-26.3	0.732	0.013357
chi-let-7e	21	102178227	2840	1098	-26.2	0.7	0.21697
chi-let-7e	21	102178227	2806	1064	-26.2	0.695	0.21697
chi-let-7e	21	102189198	5354	174	-26.1	0.906	0.61787
chi-let-7e	21	102189198	5663	174	-26.1	0.917	0.61787
chi-let-7e	21	102189198	5333	171	-26.1	0.905	0.61787
chi-let-7e	21	102189198	966	172	-26.1	0.301	0.61787
chi-let-7e	21	102189198	1023	169	-26.1	0.32	0.61787
chi-let-7e	21	102190412	8097	4981	-26.1	0.968	0.166526
chi-let-7e	21	102190412	8430	5319	-26.1	0.972	0.166526
chi-let-7e	21	102190412	8341	5230	-26.1	0.971	0.166526
chi-let-7e	21	102190412	8258	5147	-26.1	0.97	0.166526
chi-let-7e	21	102190412	8403	5292	-26.1	0.971	0.166526
chi-let-7e	21	102190412	8314	5203	-26.1	0.97	0.166526
chi-let-7e	21	102190412	8231	5120	-26.1	0.969	0.166526
chi-let-7e	21	102190412	8181	5070	-26.1	0.969	0.166526
chi-let-7e	21	102170260	1123	296	-26.1	0.352	0.166945
chi-let-7e	21	102170659	11824	2022	-26.1	0.991	0.197789
chi-let-7e	21	102169548	10343	7364	-26	0.988	0.14143
chi-let-7e	21	102180285	3603	3025	-26	0.813	1.25814
chi-let-7e	21	102189750	2585	685	-26	0.696	0.168421
chi-let-7e	21	102176716	3878	2741	-26	0.835	0.453965
chi-let-7e	21	102176716	3604	2467	-26	0.813	0.453965
chi-let-7e	21	102176716	3481	2344	-26	0.802	0.453965
chi-let-7e	21	102179238	5048	3726	-26	0.903	0.0362723
chi-let-7e	21	102186826	2163	1162	-26	0.625	0.624499
chi-let-7e	21	102186826	2109	1108	-26	0.615	0.624499
chi-let-7e	21	102186826	2109	1108	-26	0.615	0.624499
chi-let-7e	21	102186826	2013	1012	-26	0.596	0.624499
chi-let-7e	21	102186826	2074	1073	-26	0.608	0.624499
chi-let-7e	21	102168628	429	211	-25.9	0.119	0.153467
chi-let-7e	21	102191795	2256	2095	-25.9	0.659	0.220277
chi-let-7e	21	100861577	3392	501	-25.9	0.808	0.133634
chi-let-7e	21	102186765	7956	7114	-25.9	0.974	1.53116
chi-let-7e	21	102186765	6685	5843	-25.9	0.957	1.53116
chi-let-7e	21	102188964	1844	1563	-25.9	0.577	1.39123
chi-let-7e	21	102172377	5143	2035	-25.9	0.916	0.69071
chi-let-7e	21	102172377	5146	2038	-25.9	0.916	0.69071
chi-let-7e	21	102172377	5215	2107	-25.9	0.918	0.69071
chi-let-7e	21	102172377	4690	1582	-25.9	0.896	0.69071
chi-let-7e	21	102172377	3497	2110	-25.9	0.817	0.69071
chi-let-7e	21	102172377	3207	1820	-25.9	0.789	0.69071
chi-let-7e	21	102171671	2603	2107	-25.9	0.714	0.00208474
chi-let-7e	21	102180447	5946	2414	-25.8	0.948	0.649656
chi-let-7e	21	102177131	3476	1615	-25.8	0.829	0.572995
chi-let-7e	21	102172327	2851	2555	-25.8	0.763	0.877879
chi-let-7e	21	102172327	2413	2117	-25.8	0.701	0.877879
chi-let-7e	21	102170461	1302	799	-25.8	0.451	0.334694
chi-let-7e	21	102170461	1658	1155	-25.8	0.55	0.334694
chi-let-7e	21	102191740	6663	1979	-25.7	0.967	1.77389
chi-let-7e	21	102185513	7609	2258	-25.7	0.978	0.471863
chi-let-7e	21	102185513	7660	2258	-25.7	0.979	0.471863
chi-let-7e	21	102185513	7654	2258	-25.7	0.979	0.471863
chi-let-7e	21	102185513	5010	2258	-25.7	0.927	0.471863
chi-let-7e	21	102170489	1854	1685	-25.7	0.613	0.0362411
chi-let-7e	21	102170489	1503	1334	-25.7	0.526	0.0362411
chi-let-7e	21	102189104	1473	778	-25.7	0.517	0.0860645
chi-let-7e	21	102188227	6872	5221	-25.7	0.97	0.0107562
chi-let-7e	21	102188227	7448	5797	-25.7	0.977	0.0107562
chi-let-7e	21	102188227	7307	5881	-25.7	0.975	0.0107562
chi-let-7e	21	102188227	7532	5881	-25.7	0.977	0.0107562
chi-let-7e	21	102172212	1993	858	-25.7	0.642	0.535045
chi-let-7e	21	102169233	7271	1802	-25.7	0.975	0.183001
chi-let-7e	21	102178060	3647	526	-25.7	0.855	0.0428503
chi-let-7e	21	102181998	4340	3234	-25.6	0.908	0.190742
chi-let-7e	21	102182855	4125	3747	-25.6	0.897	0.566922
chi-let-7e	21	102182855	4102	3724	-25.6	0.896	0.566922
chi-let-7e	21	102182855	4007	3629	-25.6	0.891	0.566922
chi-let-7e	21	102182855	4044	3666	-25.6	0.893	0.566922
chi-let-7e	21	102182855	3938	3560	-25.6	0.886	0.566922
chi-let-7e	21	102182855	3843	3465	-25.6	0.881	0.566922
chi-let-7e	21	102182855	3926	3548	-25.6	0.886	0.566922
chi-let-7e	21	102182855	3590	3212	-25.6	0.863	0.566922
chi-let-7e	21	102172062	3984	327	-25.6	0.889	0.146725
chi-let-7e	21	102180230	5011	770	-25.6	0.935	0.810315
chi-let-7e	21	102187016	2259	403	-25.6	0.708	0.140232
chi-let-7e	21	102176309	1418	1062	-25.6	0.518	1.68407
chi-let-7e	21	102176309	2267	1911	-25.6	0.71	1.68407
chi-let-7e	21	102176309	2279	1923	-25.6	0.712	1.68407
chi-let-7e	21	102180657	6312	355	-25.5	0.97	1.16507
chi-let-7e	21	102175306	3475	214	-25.5	0.866	1.22458
chi-let-7e	21	102174048	3220	2585	-25.5	0.845	0.139856
chi-let-7e	21	102186148	1636	550	-25.5	0.595	1.75815
chi-let-7e	21	102186148	1357	271	-25.5	0.517	1.75815
chi-let-7e	21	102174329	3391	30	-25.5	0.859	0.834997
chi-let-7e	21	102177770	6292	5193	-25.5	0.97	1.55634
chi-let-7e	21	102180506	1300	759	-25.4	0.516	1.34859
chi-let-7e	21	102180506	1203	658	-25.4	0.484	1.34859
chi-let-7e	21	102171178	6449	5235	-25.4	0.976	1.60591
chi-let-7e	21	102188980	3161	3064	-25.4	0.852	0.142722
chi-let-7e	21	102182269	3324	3270	-25.4	0.866	0.945415
chi-let-7e	21	102168229	3782	3039	-25.4	0.898	1.68991
chi-let-7e	21	102168229	3773	3030	-25.4	0.897	1.68991
chi-let-7e	21	102190662	7962	4241	-25.4	0.989	1.44837
chi-let-7e	21	102190662	7086	3365	-25.4	0.983	1.44837
chi-let-7e	21	102180788	3266	924	-25.3	0.873	1.65164
chi-let-7e	21	102173441	3044	760	-25.3	0.854	0.622978
chi-let-7e	21	102170040	1360	697	-25.3	0.551	0.273854
chi-let-7e	21	102186525	5625	180	-25.2	0.973	1.61784
chi-let-7e	21	102186525	5380	40	-25.2	0.968	1.61784
chi-let-7e	21	102186525	5503	40	-25.2	0.971	1.61784
chi-let-7e	21	102186525	5539	40	-25.2	0.971	1.61784
chi-let-7e	21	102186525	5662	25	-25.2	0.973	1.61784
chi-let-7e	21	102186525	4532	20	-25.2	0.948	1.61784
chi-let-7e	21	102186525	5586	180	-25.2	0.972	1.61784
chi-let-7e	21	102186525	5341	40	-25.2	0.968	1.61784
chi-let-7e	21	102186525	5405	40	-25.2	0.969	1.61784
chi-let-7e	21	102176848	2172	84	-25.2	0.757	0.325445
chi-let-7e	21	102175019	3688	2476	-25.2	0.912	0.150647
chi-let-7e	21	102175019	3685	2473	-25.2	0.911	0.150647
chi-let-7e	21	102175019	3865	2653	-25.2	0.921	0.150647
chi-let-7e	21	102190421	1659	181	-25.2	0.652	0.0236888
chi-let-7e	21	102174316	2300	1544	-25.2	0.778	0.950576
chi-let-7e	21	102174316	4449	3693	-25.2	0.945	0.950576
chi-let-7e	21	102174316	1788	1530	-25.2	0.682	0.950576
chi-let-7e	21	102184741	2246	1831	-25.2	0.77	0.646263
chi-let-7e	21	102183992	3169	2495	-25.2	0.876	2.43889
chi-let-7e	21	100860839	2199	1622	-25.2	0.762	0.443897
chi-let-7e	21	102187630	9387	3442	-25.2	0.996	0.592907
chi-let-7e	21	102187630	9480	3442	-25.2	0.996	0.592907
chi-let-7e	21	102187630	9314	3441	-25.2	0.996	0.592907
chi-let-7e	21	102187630	9347	3441	-25.2	0.996	0.592907
chi-let-7e	21	102187630	9353	3441	-25.2	0.996	0.592907
chi-let-7e	21	102187630	7499	3445	-25.2	0.99	0.592907
chi-let-7e	21	102172305	7024	5157	-25.2	0.987	0.895877
chi-let-7e	21	102173698	2317	289	-25.2	0.781	0.268689
chi-let-7e	21	102171933	1871	1611	-25.2	0.7	1.30772
chi-let-7e	21	102188833	2153	582	-25.2	0.754	0.359688
chi-let-7e	21	102186159	5819	5585	-25.1	0.979	0.991753
chi-let-7e	21	102186171	4514	69	-25.1	0.953	2.74526
chi-let-7e	21	102177872	2686	648	-25.1	0.843	0.210923
chi-let-7e	21	102177440	5976	577	-25.1	0.981	0.581221
chi-let-7e	21	102177440	5886	508	-25.1	0.98	0.581221
chi-let-7e	21	102190789	1626	416	-25.1	0.661	1.00083
chi-let-7e	21	102174425	2089	755	-25.1	0.759	0.975264
chi-let-7e	21	102168940	5464	1001	-25.1	0.974	0.975264
chi-let-7e	21	100861147	3203	2951	-25	0.9	0.190203
chi-let-7e	21	102186539	5110	2484	-25	0.972	0.645823
chi-let-7e	21	102170380	2512	1880	-25	0.836	0.501786
chi-let-7e	21	102170380	2489	1880	-25	0.833	0.501786
chi-let-7e	21	102189010	13320	10659	-25	1	0.345277
chi-let-7e	21	102174655	1180	944	-25	0.543	0.489415
chi-let-7e	21	102178828	5173	2307	-25	0.973	1.44464
chi-let-7e	21	102190536	3517	3317	-25	0.92	0.563078
chi-let-7e	21	102178832	3693	773	-24.9	0.937	0.178696
chi-let-7e	21	102175151	528	84	-24.9	0.253	1.1987
chi-let-7e	21	102175151	531	84	-24.9	0.255	1.1987
chi-let-7e	21	102175151	555	84	-24.9	0.269	1.1987
chi-let-7e	21	102175151	558	84	-24.9	0.27	1.1987
chi-let-7e	21	102186061	3965	474	-24.9	0.948	0.298728
chi-let-7e	21	102190199	4853	759	-24.9	0.972	1.38111
chi-let-7e	21	102190199	4825	731	-24.9	0.971	1.38111
chi-let-7e	21	102179349	2617	1549	-24.9	0.86	0.0239376
chi-let-7e	21	102180797	5790	4018	-24.8	0.987	0.260511
chi-let-7e	21	102180797	5679	3907	-24.8	0.986	0.260511
chi-let-7e	21	102180797	5471	3699	-24.8	0.984	0.260511
chi-let-7e	21	102170026	5693	2956	-24.8	0.986	0.413418
chi-let-7e	21	100860787	1551	315	-24.8	0.693	0.929018
chi-let-7e	21	102171395	2319	1213	-24.7	0.851	0.115237
chi-let-7e	21	102178141	1375	714	-24.7	0.66	1.91651
chi-let-7e	21	102188288	8901	794	-24.7	0.999	1.30669
chi-let-7e	21	102188288	8921	814	-24.7	0.999	1.30669
chi-let-7e	21	102188288	8805	698	-24.7	0.998	1.30669
chi-let-7e	21	102188288	8868	761	-24.7	0.999	1.30669
chi-let-7e	21	102188288	8857	750	-24.7	0.999	1.30669
chi-let-7e	21	102188288	8935	828	-24.7	0.999	1.30669
chi-let-7e	21	102185843	2651	1627	-24.7	0.887	0.260187
chi-let-7e	21	102179777	6677	1063	-24.7	0.994	1.2655
chi-let-7e	21	102179777	5593	1063	-24.7	0.988	1.2655
chi-let-7e	21	102179777	6281	667	-24.7	0.992	1.2655
chi-let-7e	21	102179777	2586	1063	-24.7	0.881	1.2655
chi-let-7e	21	102186168	6407	1404	-24.7	0.993	0.096911
chi-let-7e	21	102184864	753	501	-24.7	0.406	0.993725
chi-let-7e	21	102184864	804	552	-24.7	0.432	0.993725
chi-let-7e	21	102187374	1460	236	-24.7	0.685	0.550617
chi-let-7e	21	102187165	6487	5070	-24.6	0.995	0.472964
chi-let-7e	21	102187165	6493	5084	-24.6	0.995	0.472964
chi-let-7e	21	102184904	2139	1549	-24.6	0.84	1.34191
chi-let-7e	21	102179193	4147	601	-24.6	0.97	0.485919
chi-let-7e	21	102181518	1834	125	-24.6	0.789	0.308174
chi-let-7e	21	102181518	1888	125	-24.6	0.799	0.308174
chi-let-7e	21	102168564	5704	1057	-24.6	0.991	1.48601
chi-let-7e	21	102188440	1593	464	-24.6	0.737	0.598882
chi-let-7e	21	102191558	4340	3216	-24.6	0.974	1.51966
chi-let-7e	21	102178133	3559	1024	-24.6	0.952	0.594119
chi-let-7e	21	102178133	3537	1005	-24.6	0.951	0.594119
chi-let-7e	21	102178133	3537	1005	-24.6	0.951	0.594119
chi-let-7e	21	102176938	1402	625	-24.6	0.686	0.539675
chi-let-7e	21	102180115	3034	1785	-24.6	0.926	0.655668
chi-let-7e	21	102191461	2787	818	-24.5	0.918	1.02754
chi-let-7e	21	102175251	533	137	-24.5	0.305	0.591921
chi-let-7e	21	102182359	642	108	-24.5	0.374	1.82445
chi-let-7e	21	102188762	2926	2818	-24.5	0.928	0.760651
chi-let-7e	21	102184163	2876	402	-24.5	0.925	1.16697
chi-let-7e	21	102184163	2902	428	-24.5	0.926	1.16697
chi-let-7e	21	102184163	2768	294	-24.5	0.917	1.16697
chi-let-7e	21	102182172	1302	898	-24.5	0.672	0.581836
chi-let-7e	21	102175630	1562	904	-24.5	0.745	0.198423
chi-let-7e	21	102170944	4815	2574	-24.5	0.985	1.48409
chi-let-7e	21	102190491	2466	1924	-24.5	0.891	0.374217
chi-let-7e	21	102174167	2803	771	-24.4	0.928	1.27033
chi-let-7e	21	102187669	1816	1620	-24.4	0.815	1.69727
chi-let-7e	21	102185601	1305	1130	-24.4	0.69	0.817297
chi-let-7e	21	102177833	2371	560	-24.4	0.892	0.440549
chi-let-7e	21	102177833	2299	488	-24.4	0.885	0.440549
chi-let-7e	21	102177833	2263	452	-24.4	0.881	0.440549
chi-let-7e	21	102168577	5398	546	-24.4	0.992	0.374216
chi-let-7e	21	102187199	371	66	-24.4	0.205	0.684175
chi-let-7e	21	102182081	4371	1692	-24.3	0.985	0.772866
chi-let-7e	21	102174348	1016	657	-24.3	0.601	0.532529
chi-let-7e	21	102187640	4325	606	-24.3	0.984	0.923235
chi-let-7e	21	102187640	4225	606	-24.3	0.983	0.923235
chi-let-7e	21	102173163	2327	735	-24.3	0.898	0.41759
chi-let-7e	21	102173163	2466	733	-24.3	0.912	0.41759
chi-let-7e	21	102182791	1993	1617	-24.3	0.858	0.0111324
chi-let-7e	21	102182791	1959	1594	-24.3	0.853	0.0111324
chi-let-7e	21	102173474	3921	1803	-24.3	0.977	1.5203
chi-let-7e	21	102173605	9442	8238	-24.3	1	0.478617
chi-let-7e	21	102178316	4929	3451	-24.3	0.991	0.0597816
chi-let-7e	21	102180602	2689	1198	-24.2	0.937	0.250302
chi-let-7e	21	102189555	6443	2222	-24.1	0.998	0.584739
chi-let-7e	21	102189555	6367	2222	-24.1	0.998	0.584739
chi-let-7e	21	102189555	6385	2222	-24.1	0.998	0.584739
chi-let-7e	21	102168803	2814	1088	-24.1	0.951	1.10377
chi-let-7e	21	102179462	5324	1669	-24.1	0.996	1.57075
chi-let-7e	21	102170256	7231	1446	-24.1	0.999	0.475665
chi-let-7e	21	102186433	1830	1728	-24.1	0.858	1.52739
chi-let-7e	21	102169621	2206	1743	-24.1	0.907	0.171148
chi-let-7e	21	102168489	2020	1309	-24.1	0.885	2.31594
chi-let-7e	21	102191280	7115	5623	-24.1	0.999	0.67941
chi-let-7e	21	102170096	1568	127	-24.1	0.809	1.5017
chi-let-7e	21	102177600	738	467	-24.1	0.497	0.288536
chi-let-7e	21	102182680	6234	2731	-24.1	0.998	1.19967
chi-let-7e	21	102173352	1136	148	-24	0.702	1.99964
chi-let-7e	21	102173352	1115	127	-24	0.695	1.99964
chi-let-7e	21	102174828	792	463	-24	0.545	1.60411
chi-let-7e	21	102187490	3935	3291	-24	0.987	1.96496
chi-let-7e	21	102170323	756	408	-24	0.525	0.434519
chi-let-7e	21	102170323	652	304	-24	0.46	0.434519
chi-let-7e	21	102170323	568	220	-24	0.403	0.434519
chi-let-7e	21	102190272	1711	962	-24	0.851	0.23715
chi-let-7e	21	102178395	4217	1041	-23.9	0.992	0.302566
chi-let-7e	21	102178395	4073	1041	-23.9	0.991	0.302566
chi-let-7e	21	102178395	4088	1041	-23.9	0.991	0.302566
chi-let-7e	21	102191378	3586	2955	-23.9	0.984	0.614026
chi-let-7e	21	102178134	1544	32	-23.9	0.833	0.202221
chi-let-7e	21	102178134	1583	71	-23.9	0.841	0.202221
chi-let-7e	21	102183062	781	398	-23.9	0.557	0.479546
chi-let-7e	21	102183062	778	395	-23.9	0.556	0.479546
chi-let-7e	21	102183062	778	395	-23.9	0.556	0.479546
chi-let-7e	21	102183062	799	416	-23.9	0.567	0.479546
chi-let-7e	21	102183062	754	371	-23.9	0.542	0.479546
chi-let-7e	21	102177522	3464	1879	-23.9	0.982	1.2227
chi-let-7e	21	102181047	2874	1770	-23.9	0.966	0.272786
chi-let-7e	21	102181047	2740	1636	-23.9	0.96	0.272786
chi-let-7e	21	102181047	2806	1702	-23.9	0.963	0.272786
chi-let-7e	21	102188415	1819	1698	-23.9	0.881	0.0155734
chi-let-7e	21	102188415	1720	1599	-23.9	0.866	0.0155734
chi-let-7e	21	102188428	4103	538	-23.9	0.991	0.344777
chi-let-7e	21	102188428	4099	537	-23.9	0.991	0.344777
chi-let-7e	21	102188428	3780	215	-23.9	0.987	0.344777
chi-let-7e	21	102188428	3912	347	-23.9	0.989	0.344777
chi-let-7e	21	102172751	1168	752	-23.9	0.731	0.577917
chi-let-7e	21	102172751	1080	664	-23.9	0.699	0.577917
chi-let-7e	21	102181541	5797	418	-23.9	0.998	0.693539
chi-let-7e	21	102176564	3183	1260	-23.9	0.976	0.733566
chi-let-7e	21	102171825	3343	128	-23.9	0.979	0.588513
chi-let-7e	21	102191292	9163	4321	-23.9	1	0.929071
chi-let-7e	21	102179169	1955	1660	-23.9	0.899	0.748628
chi-let-7e	21	102179169	1957	1662	-23.9	0.9	0.748628
chi-let-7e	21	102190864	2445	744	-23.9	0.944	0.23715
chi-let-7e	21	102180271	1952	208	-23.8	0.909	0.796297
chi-let-7e	21	102180271	1871	202	-23.8	0.899	0.796297
chi-let-7e	21	102171037	6704	2963	-23.8	0.999	0.823844
chi-let-7e	21	102171037	6707	2966	-23.8	0.999	0.823844
chi-let-7e	21	102171037	6817	3076	-23.8	0.999	0.823844
chi-let-7e	21	102171037	6871	3130	-23.8	1	0.823844
chi-let-7e	21	102171037	6834	3093	-23.8	0.999	0.823844
chi-let-7e	21	102171037	6874	3133	-23.8	1	0.823844
chi-let-7e	21	102183592	2942	2566	-23.8	0.973	2.31948
chi-let-7e	21	102183592	2921	2545	-23.8	0.972	2.31948
chi-let-7e	21	102183592	2864	2488	-23.8	0.97	2.31948
chi-let-7e	21	102183592	3047	2671	-23.8	0.976	2.31948
chi-let-7e	21	102183592	3038	2662	-23.8	0.976	2.31948
chi-let-7e	21	102175683	2856	2166	-23.8	0.97	0.451089
chi-let-7e	21	102177365	10493	1521	-23.8	1	0.316514
chi-let-7e	21	102188438	3242	1704	-23.8	0.981	1.22519
chi-let-7e	21	102168482	5571	5538	-23.8	0.998	0.221828
chi-let-7e	21	102175536	2485	2203	-23.8	0.953	1.35003
chi-let-7e	21	102170834	3027	858	-23.8	0.975	0.404374
chi-let-7e	21	102184975	1028	851	-23.8	0.696	0.0364858
chi-let-7e	21	102168584	2805	2608	-23.7	0.973	0.0768372
chi-let-7e	21	102171407	3378	1326	-23.7	0.986	0.0718356
chi-let-7e	21	102179198	6911	773	-23.7	1	0.909754
chi-let-7e	21	102172552	5510	3735	-23.7	0.999	0.00718385
chi-let-7e	21	102186608	1414	4	-23.7	0.833	0.0993882
chi-let-7e	21	102171005	1581	232	-23.7	0.867	0.818827
chi-let-7e	21	102179415	5153	4436	-23.7	0.998	0.774748
chi-let-7e	21	102171321	1494	451	-23.7	0.85	1.94672
chi-let-7e	21	102189619	1560	81	-23.6	0.875	1.60081
chi-let-7e	21	100860786	4325	2383	-23.6	0.996	0.170174
chi-let-7e	21	102172777	4526	3	-23.6	0.997	0.46402
chi-let-7e	21	102184809	753	446	-23.6	0.596	1.11179
chi-let-7e	21	102186702	4281	3337	-23.6	0.996	0.568216
chi-let-7e	21	102186702	4269	3325	-23.6	0.996	0.568216
chi-let-7e	21	102183981	2961	180	-23.6	0.981	0.363405
chi-let-7e	21	102183981	2964	180	-23.6	0.981	0.363405
chi-let-7e	21	102183981	2872	80	-23.6	0.979	0.363405
chi-let-7e	21	102184091	2677	444	-23.6	0.973	0.0580553
chi-let-7e	21	102190638	1291	684	-23.6	0.817	0.0875239
chi-let-7e	21	102183279	1509	493	-23.6	0.866	0.944709
chi-let-7e	21	102168507	3882	701	-23.6	0.994	0.120987
chi-let-7e	21	102168507	4180	700	-23.6	0.996	0.120987
chi-let-7e	21	102168507	4368	700	-23.6	0.996	0.120987
chi-let-7e	21	102168507	4198	699	-23.6	0.996	0.120987
chi-let-7e	21	102168507	4201	699	-23.6	0.996	0.120987
chi-let-7e	21	102168507	4267	699	-23.6	0.996	0.120987
chi-let-7e	21	102168507	4270	699	-23.6	0.996	0.120987
chi-let-7e	21	102168507	2149	695	-23.6	0.945	0.120987
chi-let-7e	21	102168507	2111	695	-23.6	0.942	0.120987
chi-let-7e	21	102168507	2004	695	-23.6	0.933	0.120987
chi-let-7e	21	102184579	1297	612	-23.6	0.818	0.857175
chi-let-7e	21	102172031	1325	363	-23.6	0.825	0.0757608
chi-let-7e	21	102191713	971	142	-23.5	0.725	1.1472
chi-let-7e	21	102186226	2425	1899	-23.5	0.967	2.07452
chi-let-7e	21	102179126	1568	997	-23.5	0.889	0.85317
chi-let-7e	21	102169540	2457	1608	-23.5	0.969	0.202527
chi-let-7e	21	102169540	2011	1618	-23.5	0.941	0.202527
chi-let-7e	21	102180366	2575	1348	-23.5	0.973	0.494088
chi-let-7e	21	102180366	2494	1267	-23.5	0.97	0.494088
chi-let-7e	21	102180366	2371	1144	-23.5	0.965	0.494088
chi-let-7e	21	102180366	2648	1421	-23.5	0.976	0.494088
chi-let-7e	21	102168885	3198	1982	-23.5	0.988	1.22575
chi-let-7e	21	102169474	3665	3359	-23.5	0.993	1.50309
chi-let-7e	21	102184139	3636	3440	-23.4	0.995	0.859408
chi-let-7e	21	102184139	3624	3428	-23.4	0.994	0.859408
chi-let-7e	21	102179008	4508	1470	-23.4	0.998	0.0652955
chi-let-7e	21	102169302	4824	3835	-23.4	0.999	0.448666
chi-let-7e	21	102169302	4810	3835	-23.4	0.999	0.448666
chi-let-7e	21	102174960	7543	3651	-23.4	1	0.54543
chi-let-7e	21	102174960	7462	3570	-23.4	1	0.54543
chi-let-7e	21	102170573	2752	2043	-23.4	0.982	2.82079
chi-let-7e	21	100861366	1972	795	-23.4	0.946	2.35518
chi-let-7e	21	100861396	1919	1541	-23.3	0.948	0.70218
chi-let-7e	21	102174280	1927	90	-23.3	0.949	0.166114
chi-let-7e	21	102174280	1930	90	-23.3	0.949	0.166114
chi-let-7e	21	102174485	1760	1189	-23.3	0.934	1.35176
chi-let-7e	21	102173765	4477	3627	-23.3	0.999	0.586619
chi-let-7e	21	102171630	7044	4286	-23.3	1	2.50871
chi-let-7e	21	102171630	7086	4286	-23.3	1	2.50871
chi-let-7e	21	102171630	6420	4286	-23.3	1	2.50871
chi-let-7e	21	102184845	8110	5725	-23.3	1	0.955853
chi-let-7e	21	102187644	2931	2089	-23.3	0.989	1.31694
chi-let-7e	21	102168602	3065	626	-23.3	0.991	0.0202093
chi-let-7e	21	102185628	4273	617	-23.3	0.998	0.180434
chi-let-7e	21	102170946	2141	397	-23.3	0.963	1.38359
chi-let-7e	21	102169564	2202	1722	-23.3	0.967	0.590255
chi-let-7e	21	102187627	7148	846	-23.2	1	1.40181
chi-let-7e	21	102189847	2146	1612	-23.2	0.969	1.62712
chi-let-7e	21	102176324	3648	2712	-23.2	0.997	0.415524
chi-let-7e	21	102179963	2405	849	-23.2	0.979	0.307241
chi-let-7e	21	102189418	2260	1557	-23.2	0.974	1.86681
chi-let-7e	21	102189418	2249	1546	-23.2	0.974	1.86681
chi-let-7e	21	102189418	2119	1416	-23.2	0.968	1.86681
chi-let-7e	21	102170806	3729	3179	-23.2	0.997	1.03972
chi-let-7e	21	102173025	4720	277	-23.2	0.999	0.417106
chi-let-7e	21	102171270	1813	1793	-23.2	0.947	0.956788
chi-let-7e	21	102187259	1207	435	-23.2	0.852	1.14372
chi-let-7e	21	102187259	1285	513	-23.2	0.87	1.14372
chi-let-7e	21	102190287	1754	841	-23.2	0.941	0.21699
chi-let-7e	21	102171294	777	545	-23.2	0.683	0.481813
chi-let-7e	21	102175544	1523	1335	-23.2	0.914	2.57859
chi-let-7e	21	102175544	1397	1209	-23.2	0.893	2.57859
chi-let-7e	21	102173460	2261	777	-23.2	0.974	0.0468801
chi-let-7e	21	102177849	2900	1354	-23.1	0.992	0.374592
chi-let-7e	21	102185249	2164	1792	-23.1	0.974	1.49369
chi-let-7e	21	102176966	3141	2216	-23.1	0.995	2.24067
chi-let-7e	21	102180779	3246	3066	-23.1	0.995	1.35148
chi-let-7e	21	102180779	3164	2987	-23.1	0.995	1.35148
chi-let-7e	21	102180779	3167	2990	-23.1	0.995	1.35148
chi-let-7e	21	102180779	3162	2985	-23.1	0.995	1.35148
chi-let-7e	21	102180779	3002	2825	-23.1	0.993	1.35148
chi-let-7e	21	102184391	1032	17	-23.1	0.814	0.163515
chi-let-7e	21	102172412	3284	257	-23.1	0.996	1.2996
chi-let-7e	21	102181277	3108	2026	-23.1	0.994	1.7806
chi-let-7e	21	102181277	3177	2095	-23.1	0.995	1.7806
chi-let-7e	21	102181277	3175	2093	-23.1	0.995	1.7806
chi-let-7e	21	102189823	5553	1914	-23	1	0.940542
chi-let-7e	21	102169360	4477	565	-23	0.999	0.598033
chi-let-7e	21	102184604	1475	949	-23	0.926	0.155677
chi-let-7e	21	102185348	852	660	-23	0.758	0.432244
chi-let-7e	21	102171334	2161	192	-23	0.978	1.17454
chi-let-7e	21	102187782	1120	636	-23	0.856	0.288217
chi-let-7e	21	102187782	1681	636	-23	0.949	0.288217
chi-let-7e	21	102187782	1498	453	-23	0.929	0.288217
chi-let-7e	21	102172757	2619	1704	-23	0.99	1.99924
chi-let-7e	21	102172757	2472	1557	-23	0.987	1.99924
chi-let-7e	21	102172757	2485	1570	-23	0.987	1.99924
chi-let-7e	21	102172757	2505	1590	-23	0.988	1.99924
chi-let-7e	21	102186164	4958	88	-23	1	0.516399
chi-let-7e	21	102186164	5151	88	-23	1	0.516399
chi-let-7e	21	102189088	5676	1804	-23	1	0.308571
chi-let-7e	21	102189088	5781	1909	-23	1	0.308571
chi-let-7e	21	102189088	5994	2122	-23	1	0.308571
chi-let-7e	21	102185715	3644	2910	-23	0.998	0.400072
chi-let-7e	21	102189107	3233	1584	-23	0.996	0.0473834
chi-let-7e	21	102189107	3161	1512	-23	0.996	0.0473834
chi-let-7e	21	102189107	3230	1581	-23	0.996	0.0473834
chi-let-7e	21	102189107	3230	1581	-23	0.996	0.0473834
chi-let-7e	21	102189107	3226	1577	-23	0.996	0.0473834
chi-let-7e	21	102189107	3201	1552	-23	0.996	0.0473834
chi-let-7e	21	102189107	3198	1549	-23	0.996	0.0473834
chi-let-7e	21	102189107	3195	1546	-23	0.996	0.0473834
chi-let-7e	21	102172301	4640	1250	-22.9	1	1.56232
chi-let-7e	21	102172301	4767	1248	-22.9	1	1.56232
chi-let-7e	21	102172301	4560	1251	-22.9	1	1.56232
chi-let-7e	21	102172301	4216	833	-22.9	0.999	1.56232
chi-let-7e	21	100860892	3889	3166	-22.9	0.999	0.419794
chi-let-7e	21	102184889	1665	222	-22.9	0.954	0.304055
chi-let-7e	21	102170342	6200	3391	-22.9	1	0.0351288
chi-let-7e	21	102185309	1555	874	-22.9	0.944	0.375306
chi-let-7e	21	102188264	1510	825	-22.9	0.939	0.588225
chi-let-7e	21	102186457	4438	2201	-22.9	1	0.197181
chi-let-7e	21	102190735	9252	5201	-22.8	1	1.28468
chi-let-7e	21	102186583	2436	1630	-22.8	0.991	0.343578
chi-let-7e	21	102191420	1782	1694	-22.8	0.969	0.98931
chi-let-7e	21	102189752	1462	1337	-22.8	0.941	1.6181
chi-let-7e	21	100861373	4646	107	-22.7	1	0.142961
chi-let-7e	21	102177479	11274	1218	-22.7	1	1.3488
chi-let-7e	21	102177479	10845	789	-22.7	1	1.3488
chi-let-7e	21	102175280	2713	2026	-22.7	0.996	0.743709
chi-let-7e	21	102191525	1549	1419	-22.7	0.957	0.200905
chi-let-7e	21	102184251	4507	395	-22.7	1	1.61891
chi-let-7e	21	102184251	4415	395	-22.7	1	1.61891
chi-let-7e	21	102184251	4419	307	-22.7	1	1.61891
chi-let-7e	21	102189411	3724	3563	-22.7	0.999	0.379633
chi-let-7e	21	102171531	1788	481	-22.7	0.974	0.0283665
chi-let-7e	21	102175503	1745	1197	-22.7	0.971	2.19294
chi-let-7e	21	102177555	2016	1403	-22.7	0.983	1.1888
chi-let-7e	21	102177555	2182	1569	-22.7	0.988	1.1888
chi-let-7e	21	102188804	2661	2133	-22.7	0.995	1.47459
chi-let-7e	21	102185614	4368	2039	-22.7	1	0.158123
chi-let-7e	21	102169722	6001	5585	-22.6	1	1.22299
chi-let-7e	21	102169722	5995	5579	-22.6	1	1.22299
chi-let-7e	21	102169722	5959	5543	-22.6	1	1.22299
chi-let-7e	21	102189217	6943	3860	-22.6	1	1.19519
chi-let-7e	21	102189217	7111	4028	-22.6	1	1.19519
chi-let-7e	21	102189217	7056	3973	-22.6	1	1.19519
chi-let-7e	21	102183894	3947	331	-22.6	1	0.163961
chi-let-7e	21	102190564	1556	1401	-22.5	0.969	0.206512
chi-let-7e	21	102175735	792	183	-22.5	0.812	0.897271
chi-let-7e	21	102174541	1938	484	-22.5	0.987	1.59146
chi-let-7e	21	102174191	1809	924	-22.5	0.982	0.303141
chi-let-7e	21	102174191	1784	899	-22.5	0.981	0.303141
chi-let-7e	21	102188750	1348	643	-22.5	0.95	0.365152
chi-let-7e	21	102190316	1503	1026	-22.5	0.965	0.455058
chi-let-7e	21	102190787	3222	67	-22.5	0.999	0.83421
chi-let-7e	21	102191141	7442	5240	-22.5	1	0.545253
chi-let-7e	21	102191141	7418	5216	-22.5	1	0.545253
chi-let-7e	21	102189618	2235	209	-22.5	0.993	0.345849
chi-let-7e	21	102174614	1702	1210	-22.5	0.978	2.22246
chi-let-7e	21	102186829	2313	2056	-22.5	0.994	0.779575
chi-let-7e	21	102186829	2214	1957	-22.5	0.993	0.779575
chi-let-7e	21	102189176	1313	65	-22.4	0.953	1.0443
chi-let-7e	21	102189176	1030	65	-22.4	0.906	1.0443
chi-let-7e	21	102173711	3120	1030	-22.4	0.999	0.130864
chi-let-7e	21	102178920	2675	441	-22.4	0.998	1.32363
chi-let-7e	21	102178920	2672	477	-22.4	0.998	1.32363
chi-let-7e	21	102178920	2711	477	-22.4	0.998	1.32363
chi-let-7e	21	102178920	2647	413	-22.4	0.998	1.32363
chi-let-7e	21	102171262	1469	1347	-22.4	0.968	1.17104
chi-let-7e	21	102188428	3965	264	-22.4	1	0.324459
chi-let-7e	21	102187420	3843	2872	-22.4	1	2.23271
chi-let-7e	21	102187420	3882	2911	-22.4	1	2.23271
chi-let-7e	21	102187420	3919	2948	-22.4	1	2.23271
chi-let-7e	21	102180523	1488	59	-22.4	0.969	0.628067
chi-let-7e	21	102181706	891	241	-22.4	0.866	0.294308
chi-let-7e	21	102176284	1917	403	-22.4	0.989	0.300573
chi-let-7e	21	102185435	2364	529	-22.4	0.996	0.28526
chi-let-7e	21	102191120	667	132	-22.4	0.762	0.284498
chi-let-7e	21	102187027	1826	593	-22.3	0.989	0.658516
chi-let-7e	21	102191514	949	777	-22.3	0.896	0.321061
chi-let-7e	21	102191234	3948	1845	-22.3	1	0.0265984
chi-let-7e	21	102191234	3995	1774	-22.3	1	0.0265984
chi-let-7e	21	102191234	3873	1774	-22.3	1	0.0265984
chi-let-7e	21	102191234	3950	1729	-22.3	1	0.0265984
chi-let-7e	21	102191234	3642	1687	-22.3	1	0.0265984
chi-let-7e	21	102190232	12524	1782	-22.3	1	0.980962
chi-let-7e	21	102190630	1469	22	-22.3	0.973	1.56666
chi-let-7e	21	102188627	1554	515	-22.3	0.978	0.507623
chi-let-7e	21	102189616	647	380	-22.3	0.767	0.320392
chi-let-7e	21	102169335	2316	110	-22.2	0.997	1.79831
chi-let-7e	21	102184296	1399	581	-22.2	0.972	0.561537
chi-let-7e	21	102182507	603	68	-22.2	0.756	0.4542
chi-let-7e	21	102182507	598	67	-22.2	0.752	0.4542
chi-let-7e	21	102190697	2706	871	-22.2	0.999	2.56296
chi-let-7e	21	102186876	1183	697	-22.2	0.951	1.60289
chi-let-7e	21	102186876	1319	833	-22.2	0.966	1.60289
chi-let-7e	21	102182705	3661	3112	-22.2	1	0.146957
chi-let-7e	21	102168375	1527	1312	-22.2	0.98	0.660407
chi-let-7e	21	102168375	1684	1488	-22.2	0.987	0.660407
chi-let-7e	21	102175707	2933	2858	-22.2	0.999	0.903938
chi-let-7e	21	102189653	3946	891	-22.2	1	0.775634
chi-let-7e	21	102186180	2485	1560	-22.1	0.999	0.624578
chi-let-7e	21	102186180	2482	1557	-22.1	0.999	0.624578
chi-let-7e	21	102175756	1082	1059	-22.1	0.944	0.699974
chi-let-7e	21	102187759	1813	1765	-22.1	0.992	0.189563
chi-let-7e	21	102186780	1075	875	-22.1	0.943	0.541782
chi-let-7e	21	102186780	1159	959	-22.1	0.955	0.541782
chi-let-7e	21	102184371	1829	1634	-22.1	0.993	0.596605
chi-let-7e	21	102184371	1853	1658	-22.1	0.993	0.596605
chi-let-7e	21	102174066	2757	417	-22.1	0.999	1.06661
chi-let-7e	21	102186187	1087	204	-22.1	0.945	1.49919
chi-let-7e	21	102188849	4234	53	-22	1	0.694246
chi-let-7e	21	102185829	3513	3073	-22	1	1.55473
chi-let-7e	21	102179802	2508	2246	-22	0.999	2.24067
chi-let-7e	21	102185866	3773	2156	-22	1	0.334728
chi-let-7e	21	102182093	1295	413	-22	0.974	1.70152
chi-let-7e	21	102176779	1648	274	-22	0.99	1.00308
chi-let-7e	21	102189399	2348	111	-21.9	0.999	0.728225
chi-let-7e	21	102182876	4587	1005	-21.9	1	3.16262
chi-let-7e	21	102182876	4514	1004	-21.9	1	3.16262
chi-let-7e	21	102182876	3989	479	-21.9	1	3.16262
chi-let-7e	21	102182876	4407	834	-21.9	1	3.16262
chi-let-7e	21	102172827	5403	4502	-21.9	1	0.49688
chi-let-7e	21	102180070	1954	819	-21.9	0.997	0.0511651
chi-let-7e	21	102181987	2229	2189	-21.9	0.998	1.60355
chi-let-7e	21	102181987	2163	2123	-21.9	0.998	1.60355
chi-let-7e	21	102170732	1467	1285	-21.9	0.987	0.3257
chi-let-7e	21	102174368	2233	325	-21.9	0.998	0.537262
chi-let-7e	21	102171336	805	709	-21.8	0.911	0.778639
chi-let-7e	21	102180397	9519	6910	-21.8	1	1.06933
chi-let-7e	21	102171985	2504	1667	-21.8	0.999	0.772934
chi-let-7e	21	102189699	2023	416	-21.8	0.998	0.722176
chi-let-7e	21	102189699	2106	160	-21.8	0.998	0.722176
chi-let-7e	21	102190063	1186	88	-21.8	0.975	0.0678501
chi-let-7e	21	102175929	1988	1546	-21.8	0.998	0.537517
chi-let-7e	21	102174252	2131	2077	-21.7	0.999	1.64186
chi-let-7e	21	102174252	1879	1826	-21.7	0.998	1.64186
chi-let-7e	21	102178441	1542	1366	-21.7	0.993	0.312829
chi-let-7e	21	102177529	2250	630	-21.7	0.999	0.669399
chi-let-7e	21	102179491	1946	1366	-21.7	0.998	0.0453631
chi-let-7e	21	102170657	1522	1221	-21.7	0.993	1.51892
chi-let-7e	21	102170657	1381	1080	-21.7	0.989	1.51892
chi-let-7e	21	102170657	1220	919	-21.7	0.981	1.51892
chi-let-7e	21	102170657	1398	1092	-21.7	0.989	1.51892
chi-let-7e	21	102188280	2863	864	-21.7	1	0.789446
chi-let-7e	21	102188280	1317	864	-21.7	0.986	0.789446
chi-let-7e	21	102187106	960	349	-21.7	0.954	0.611469
chi-let-7e	21	102181073	963	610	-21.6	0.961	1.33108
chi-let-7e	21	102188913	753	272	-21.6	0.916	0.273436
chi-let-7e	21	102188913	861	269	-21.6	0.944	0.273436
chi-let-7e	21	102187496	1203	886	-21.6	0.983	0.310432
chi-let-7e	21	102169976	1067	573	-21.6	0.973	0.452287
chi-let-7e	21	102173102	4532	3636	-21.6	1	0.897022
chi-let-7e	21	102185485	4488	278	-21.6	1	0.328289
chi-let-7e	21	102185855	6170	6034	-21.6	1	0.598972
chi-let-7e	21	102174960	3829	2316	-21.6	1	0.704519
chi-let-7e	21	102178718	1561	757	-21.6	0.995	1.02819
chi-let-7e	21	100860951	1549	954	-21.5	0.996	1.29156
chi-let-7e	21	102189849	4953	801	-21.5	1	0.373989
chi-let-7e	21	102176135	1402	620	-21.5	0.993	1.1088
chi-let-7e	21	102181513	4560	3579	-21.5	1	0.445149
chi-let-7e	21	102176074	11457	5254	-21.5	1	0.802788
chi-let-7e	21	102176074	11635	5432	-21.5	1	0.802788
chi-let-7e	21	102176074	11427	5224	-21.5	1	0.802788
chi-let-7e	21	102181726	2623	2274	-21.5	1	0.178146
chi-let-7e	21	102181726	2561	2311	-21.5	1	0.178146
chi-let-7e	21	102181726	2281	2104	-21.5	1	0.178146
chi-let-7e	21	102185323	2040	1974	-21.5	0.999	0.441188
chi-let-7e	21	102184491	1079	529	-21.5	0.979	0.322071
chi-let-7e	21	102184491	1080	530	-21.5	0.979	0.322071
chi-let-7e	21	102184491	1112	562	-21.5	0.981	0.322071
chi-let-7e	21	102172216	1774	530	-21.4	0.999	1.36211
chi-let-7e	21	102172216	1768	529	-21.4	0.999	1.36211
chi-let-7e	21	102172216	1223	510	-21.4	0.99	1.36211
chi-let-7e	21	102180641	1176	1041	-21.4	0.988	2.02644
chi-let-7e	21	102190192	1027	94	-21.4	0.978	1.37472
chi-let-7e	21	102180013	2839	2771	-21.4	1	0.849277
chi-let-7e	21	102180680	7045	5842	-21.4	1	0.0867903
chi-let-7e	21	102171347	4854	4674	-21.4	1	1.65003
chi-let-7e	21	102179035	3396	1162	-21.4	1	0.0702846
chi-let-7e	21	102179035	3387	1153	-21.4	1	0.0702846
chi-let-7e	21	102175080	2081	320	-21.4	1	0.439643
chi-let-7e	21	102183643	905	326	-21.3	0.97	1.84257
chi-let-7e	21	100861138	3845	2951	-21.3	1	0.960435
chi-let-7e	21	100861138	3844	2950	-21.3	1	0.960435
chi-let-7e	21	100861138	3796	2902	-21.3	1	0.960435
chi-let-7e	21	100861138	3835	2941	-21.3	1	0.960435
chi-let-7e	21	100861138	3786	2892	-21.3	1	0.960435
chi-let-7e	21	102168517	4593	17	-21.3	1	2.28751
chi-let-7e	21	100860936	1091	822	-21.3	0.986	1.08289
chi-let-7e	21	102184056	6642	1150	-21.3	1	0.256415
chi-let-7e	21	102189484	5982	5397	-21.3	1	1.85419
chi-let-7e	21	102179793	968	109	-21.3	0.977	0.286222
chi-let-7e	21	102176628	2292	1268	-21.3	1	0.27882
chi-let-7e	21	102189229	1523	571	-21.3	0.997	0.918916
chi-let-7e	21	102177651	3560	1065	-21.3	1	0.175248
chi-let-7e	21	102172210	3610	3367	-21.3	1	0.119966
chi-let-7e	21	102172210	3613	3370	-21.3	1	0.119966
chi-let-7e	21	102172210	3610	3367	-21.3	1	0.119966
chi-let-7e	21	102185318	1426	382	-21.3	0.996	1.3628
chi-let-7e	21	102189356	1282	602	-21.3	0.994	0.32565
chi-let-7e	21	102190188	1382	33	-21.2	0.997	1.79733
chi-let-7e	21	102189198	5778	902	-21.2	1	1.36705
chi-let-7e	21	102168997	1910	273	-21.2	1	0.309172
chi-let-7e	21	102188327	3838	3198	-21.2	1	0.448044
chi-let-7e	21	102177640	2426	1531	-21.2	1	2.16259
chi-let-7e	21	102177640	2462	1567	-21.2	1	2.16259
chi-let-7e	21	102190437	3342	43	-21.2	1	0.353442
chi-let-7e	21	102174769	6857	3201	-21.2	1	0.0559485
chi-let-7e	21	102174769	6563	2907	-21.2	1	0.0559485
chi-let-7e	21	102174769	6485	2907	-21.2	1	0.0559485
chi-let-7e	21	102169235	2489	1557	-21.1	1	0.278563
chi-let-7e	21	102169549	2102	2011	-21.1	1	0.709432
chi-let-7e	21	102184117	1612	1077	-21.1	0.999	0.69003
chi-let-7e	21	102189047	1698	146	-21.1	0.999	2.0127
chi-let-7e	21	102174315	2761	440	-21.1	1	0.717395
chi-let-7e	21	102187019	963	614	-21.1	0.984	0.578328
chi-let-7e	21	102184200	3116	2219	-21	1	0.434602
chi-let-7e	21	102172719	3280	1323	-21	1	0.416649
chi-let-7e	21	102181877	1134	508	-21	0.994	0.791062
chi-let-7e	21	102181877	1091	465	-21	0.993	0.791062
chi-let-7e	21	102181877	1594	968	-21	0.999	0.791062
chi-let-7e	21	102181877	1113	487	-21	0.994	0.791062
chi-let-7e	21	102181877	1089	463	-21	0.993	0.791062
chi-let-7e	21	102177177	3818	3498	-21	1	2.16259
chi-let-7e	21	102184470	2466	1517	-21	1	0.621863
chi-let-7e	21	102171119	2863	334	-21	1	0.48478
chi-let-7e	21	102187461	3260	2127	-21	1	0.44926
chi-let-7e	21	102180680	5302	176	-20.9	1	0.0121412
chi-let-7e	21	102172084	3626	1477	-20.9	1	1.67539
chi-let-7e	21	102189261	2153	1328	-20.9	1	0.195259
chi-let-7e	21	102191663	973	532	-20.8	0.992	0.49182
chi-let-7e	21	102180623	921	785	-20.8	0.99	0.685162
chi-let-7e	21	102183113	8365	6299	-20.8	1	0.605924
chi-let-7e	21	102182655	1553	1102	-20.7	1	0.954162
chi-let-7e	21	102171300	940	228	-20.7	0.993	0.0659076
chi-let-7e	21	102173558	573	466	-20.7	0.944	0.55421
chi-let-7e	21	102173558	426	319	-20.7	0.869	0.55421
chi-let-7e	21	102170322	5853	1292	-20.7	1	0.291061
chi-let-7e	21	102170322	4872	1280	-20.7	1	0.291061
chi-let-7e	21	102170322	5875	1284	-20.7	1	0.291061
chi-let-7e	21	102173666	549	390	-20.7	0.936	0.646183
chi-let-7e	21	102178085	3418	3140	-20.7	1	0.942629
chi-let-7e	21	102178085	3436	3158	-20.7	1	0.942629
chi-let-7e	21	102178085	3502	3224	-20.7	1	0.942629
chi-let-7e	21	102178085	3421	3143	-20.7	1	0.942629
chi-let-7e	21	102178085	3334	3056	-20.7	1	0.942629
chi-let-7e	21	102178085	3418	3140	-20.7	1	0.942629
chi-let-7e	21	102178085	3331	3053	-20.7	1	0.942629
chi-let-7e	21	102178085	3244	2966	-20.7	1	0.942629
chi-let-7e	21	102178085	3157	2879	-20.7	1	0.942629
chi-let-7e	21	102178085	3406	3128	-20.7	1	0.942629
chi-let-7e	21	102178085	3316	3038	-20.7	1	0.942629
chi-let-7e	21	102178085	3142	2864	-20.7	1	0.942629
chi-let-7e	21	102178085	2965	2687	-20.7	1	0.942629
chi-let-7e	21	102186702	4098	1138	-20.7	1	0.104309
chi-let-7e	21	102189783	1600	7	-20.7	1	0.238891
chi-let-7e	21	102189793	1711	163	-20.7	1	1.35588
chi-let-7e	21	102189793	1654	163	-20.7	1	1.35588
chi-let-7e	21	102189793	1552	163	-20.7	1	1.35588
chi-let-7e	21	102184007	979	799	-20.7	0.994	1.6201
chi-let-7e	21	102173255	4799	1299	-20.7	1	1.31558
chi-let-7e	21	102171885	1545	482	-20.6	1	0.258928
chi-let-7e	21	102171885	2268	482	-20.6	1	0.258928
chi-let-7e	21	102185286	6158	5901	-20.6	1	0.801457
chi-let-7e	21	102185286	6337	6080	-20.6	1	0.801457
chi-let-7e	21	102185286	6262	6005	-20.6	1	0.801457
chi-let-7e	21	102185286	5894	5747	-20.6	1	0.801457
chi-let-7e	21	102176451	1935	578	-20.6	1	0.326563
chi-let-7e	21	102173265	3522	422	-20.6	1	2.16259
chi-let-7e	21	102173265	3484	420	-20.6	1	2.16259
chi-let-7e	21	102173265	3352	420	-20.6	1	2.16259
chi-let-7e	21	102173265	3304	408	-20.6	1	2.16259
chi-let-7e	21	102183718	2474	1294	-20.5	1	1.47536
chi-let-7e	21	102174051	1902	1559	-20.4	1	0.743515
chi-let-7e	21	102190721	9129	1745	-20.4	1	0.205717
chi-let-7e	21	102190721	9023	1745	-20.4	1	0.205717
chi-let-7e	21	102190721	8627	1745	-20.4	1	0.205717
chi-let-7e	21	102190721	8594	1745	-20.4	1	0.205717
chi-let-7e	21	102190721	8489	1745	-20.4	1	0.205717
chi-let-7e	21	102191458	1845	1216	-20.4	1	0.881721
chi-let-7e	21	102182469	2408	1025	-20.4	1	0.941647
chi-let-7e	21	102176411	1171	999	-20.4	0.999	0.618577
chi-let-7e	21	102182170	3826	3210	-20.3	1	0.74645
chi-let-7e	21	102182052	1521	371	-20.3	1	1.6786
chi-let-7e	21	102180196	2006	774	-20.3	1	0.307574
chi-let-7e	21	102175571	1311	1206	-20.2	1	1.70501
chi-let-7e	21	102175986	832	185	-20.2	0.996	0.0921749
chi-let-7e	21	100861162	1013	293	-20.2	0.999	0.374227
chi-let-7e	21	102174599	4463	2374	-20.2	1	1.43414
chi-let-7e	21	102174599	4577	2488	-20.2	1	1.43414
chi-let-7e	21	102174599	4388	2299	-20.2	1	1.43414
chi-let-7e	21	102173423	4839	4376	-20.2	1	0.597262
chi-let-7e	21	102173423	4824	4361	-20.2	1	0.597262
chi-let-7e	21	102173423	4842	4379	-20.2	1	0.597262
chi-let-7e	21	102173423	4817	4354	-20.2	1	0.597262
chi-let-7e	21	102173423	4768	4305	-20.2	1	0.597262
chi-let-7e	21	102173423	4882	4419	-20.2	1	0.597262
chi-let-7e	21	102173423	4745	4282	-20.2	1	0.597262
chi-let-7e	21	102173423	4554	4091	-20.2	1	0.597262
chi-let-7e	21	102173423	4556	4093	-20.2	1	0.597262
chi-let-7e	21	102173423	4253	3790	-20.2	1	0.597262
chi-let-7e	21	102176841	1094	969	-20.2	0.999	0.261195
chi-let-7e	21	102187637	1335	554	-20.1	1	0.161046
chi-let-7e	21	102187637	1405	624	-20.1	1	0.161046
chi-let-7e	21	102187637	1368	587	-20.1	1	0.161046
chi-let-7e	21	102185560	1601	310	-20.1	1	0.0813267
chi-let-7e	21	102180078	2603	1822	-20.1	1	0.380702
chi-let-7e	21	102187535	1610	1522	-20.1	1	1.18468
chi-let-7e	21	102177114	2804	1675	-20.1	1	1.8517
chi-let-7e	21	102177114	3514	2385	-20.1	1	1.8517
chi-let-7e	21	102177114	3204	2075	-20.1	1	1.8517
chi-let-7e	21	100860826	1608	1344	-20.1	1	0.519915
chi-let-7e	21	102184972	1635	773	-20	1	0.150057
chi-let-7e	21	102184972	1158	771	-20	1	0.150057
chi-let-7e	21	102172254	861	825	-20	0.998	0.473792
chi-let-7e	21	102185576	4639	4096	-20	1	0.969933
chi-let-7e	21	100860882	1714	1459	-20	1	1.05811
chi-let-7e	21	102178321	1539	205	-20	1	0.387933
chi-let-7e	21	102178321	1535	202	-20	1	0.387933
chi-let-7e	21	102179914	2195	1354	-19.9	1	0.974119
chi-let-7e	21	102176313	2067	1677	-19.9	1	0.306928
chi-let-7e	21	102171811	2345	2231	-19.8	1	0.253048
chi-let-7e	21	102171811	1963	1849	-19.8	1	0.253048
chi-let-7e	21	102187169	911	501	-19.8	0.999	0.227107
chi-let-7e	21	102176387	3465	2958	-19.7	1	0.743176
chi-let-7e	21	102176567	1488	306	-19.6	1	0.502356
chi-let-7e	21	102176567	1628	181	-19.6	1	0.502356
chi-let-7e	21	102182354	998	240	-19.5	1	1.07873
chi-let-7e	21	102183697	5176	1568	-19.5	1	1.0527
chi-let-7e	21	102180601	1770	995	-19.5	1	1.4835
chi-let-7e	21	102180534	2279	377	-19.5	1	1.1288
chi-let-7e	21	102170130	4219	1475	-19.4	1	1.359
chi-let-7e	21	102170130	4156	1412	-19.4	1	1.359
chi-let-7e	21	100861387	2253	2057	-19.4	1	0.785002
chi-let-7e	21	102178573	1175	277	-19.3	1	1.56017
chi-let-7e	21	102178573	1086	269	-19.3	1	1.56017
chi-let-7e	21	102184010	1525	1176	-19.3	1	1.76442
chi-let-7e	21	102177679	2703	1654	-19.3	1	1.65886
chi-let-7e	21	102177679	2668	1617	-19.3	1	1.65886
chi-let-7e	21	102177679	2399	1617	-19.3	1	1.65886
chi-let-7e	21	102183630	1362	830	-19.3	1	0.225151
chi-let-7e	21	102188977	1681	119	-19.2	1	1.2373
chi-let-7e	21	102188977	2701	146	-19.2	1	1.2373
chi-let-7e	21	102188977	1708	146	-19.2	1	1.2373
chi-let-7e	21	102173691	1376	167	-19.2	1	0.190546
chi-let-7e	21	102189846	843	30	-19.2	1	1.2373
chi-let-7e	21	102187089	855	526	-19.1	1	0.647699
chi-let-7e	21	102176002	1433	1331	-19.1	1	0.18249
chi-let-7e	21	102176002	1458	1359	-19.1	1	0.18249
chi-let-7e	21	102174551	2005	1777	-19.1	1	0.289178
chi-let-7e	21	100861245	1681	1153	-19.1	1	0.357471
chi-let-7e	21	100861245	2074	1153	-19.1	1	0.357471
chi-let-7e	21	100861245	1939	1018	-19.1	1	0.357471
chi-let-7e	21	102171252	3873	450	-19.1	1	0.802064
chi-let-7e	21	102179393	1422	1373	-19.1	1	0.86265
chi-let-7e	21	102179393	1589	1540	-19.1	1	0.86265
chi-let-7e	21	102168496	1055	811	-19.1	1	0.237796
chi-let-7e	21	102168496	1068	824	-19.1	1	0.237796
chi-let-7e	21	102182570	2951	2894	-19.1	1	0.029402
chi-let-7e	21	102182570	3102	3045	-19.1	1	0.029402
chi-let-7e	21	102182570	3066	3009	-19.1	1	0.029402
chi-let-7e	21	102182570	3093	3036	-19.1	1	0.029402
chi-let-7e	21	102182570	2804	2747	-19.1	1	0.029402
chi-let-7e	21	102175474	764	206	-19	1	0.485059
chi-let-7e	21	102172736	1248	471	-19	1	0.220281
chi-let-7e	21	102174766	1115	134	-19	1	0.508791
chi-let-7e	21	102178010	797	252	-19	1	0.79539
chi-let-7e	21	102181428	1674	254	-19	1	0.991265
chi-let-7e	21	102181428	1765	423	-19	1	0.991265
chi-let-7e	21	102181428	1739	340	-19	1	0.991265
chi-let-7e	21	102181428	1703	340	-19	1	0.991265
chi-let-7e	21	102181428	1760	340	-19	1	0.991265
chi-let-7e	21	102188014	1018	375	-18.9	1	0.0257439
chi-let-7e	21	102189951	1321	616	-18.9	1	1.64109
chi-let-7e	21	102189951	1241	533	-18.9	1	1.64109
chi-let-7e	21	102176339	1052	900	-18.9	1	0.459707
chi-let-7e	21	102180345	5837	792	-18.9	1	1.39619
chi-let-7e	21	102170543	1876	1096	-18.8	1	0.294632
chi-let-7e	21	102168705	1719	1187	-18.7	1	1.66416
chi-let-7e	21	102168705	1831	1299	-18.7	1	1.66416
chi-let-7e	21	102168705	1716	1184	-18.7	1	1.66416
chi-let-7e	21	102178744	1984	1342	-18.6	1	1.54136
chi-let-7e	21	102180273	1961	1352	-18.4	1	1.22138
chi-let-7e	21	102188899	1243	217	-18.3	1	0.45248
chi-let-7e	21	102168701	534	390	-18.3	1	1.51268
chi-let-7e	21	102177544	3579	103	-18.3	1	0.437398
chi-let-7e	21	102183899	950	717	-18.3	1	1.99242
chi-let-7e	21	102181234	2117	91	-18.3	1	0.992922
chi-let-7e	21	102171109	1245	1120	-18.2	1	0.604699
chi-let-7e	21	102186197	1929	1425	-18.1	1	0.319977
chi-let-7e	21	102182807	1369	1127	-18.1	1	0.304005
chi-let-7e	21	102169884	1141	661	-18	1	0.787695
chi-let-7e	21	102170009	1493	300	-17.9	1	2.47269
chi-let-7e	21	102170009	1501	308	-17.9	1	2.47269
chi-let-7e	21	102179636	1629	1226	-17.9	1	0.737079
chi-let-7e	21	102177141	2025	445	-17.8	1	2.47269
chi-let-7e	21	102186210	855	200	-17.8	1	2.47269
chi-let-7e	21	102173702	1079	159	-17.7	1	1.47158
chi-let-7e	21	102173702	1046	144	-17.7	1	1.47158
chi-let-7e	21	102191093	3334	1705	-17.7	1	0.888755
chi-let-7e	21	102183732	6397	5891	-17.6	1	1.69849
chi-let-7e	21	102173125	2160	553	-17.5	1	0.722943
chi-let-7e	21	102173125	2095	488	-17.5	1	0.722943
chi-let-7e	21	102188525	1290	1115	-17.5	1	0.261963
chi-let-7e	21	102173771	1576	1324	-17.5	1	1.35276
chi-let-7e	21	102169801	2820	192	-17.4	1	0.860009
chi-let-7e	21	102168415	2873	2850	-17.4	1	1.17339
chi-let-7e	21	102175180	2925	379	-17.4	1	1.29356
chi-let-7e	21	102176568	2111	1030	-17.3	1	1.1525
chi-let-7e	21	102178708	1977	1921	-17.1	1	1.11236
chi-let-7e	21	102178708	1925	1874	-17.1	1	1.11236
chi-let-7e	21	102172673	568	248	-17	1	0.144613
chi-let-7e	21	102179212	1470	52	-16.9	1	0.55798
chi-let-7e	21	102174041	3050	2824	-16.9	1	0.55798
chi-let-7e	21	102170282	1164	796	-16.8	1	0.121267
chi-let-7e	21	102175855	2008	690	-16.8	1	0.0916979
chi-let-7e	21	102187601	1938	473	-16.8	1	0.0603823
chi-let-7e	21	102183872	1198	746	-16.7	1	1.2799
chi-let-7e	21	102175756	1138	739	-16.2	1	1.66884
chi-let-7e	21	102175756	795	733	-16.2	1	1.66884
chi-let-7e	21	102175756	1394	995	-16.2	1	1.66884
chi-let-7e	21	102172823	1743	466	-16.1	1	1.81575
chi-let-7e	21	102190451	1292	1060	-16.1	1	1.81575
chi-let-7e	21	102186093	1192	1118	-16.1	1	1.81575
chi-let-7e	21	102186093	918	850	-16.1	1	1.81575
chi-let-7e	21	102171624	1810	138	-16	1	1.81575
chi-let-7e	21	102171624	1795	138	-16	1	1.81575
chi-let-7e	21	102171624	1759	138	-16	1	1.81575
chi-let-7e	21	102171624	1744	138	-16	1	1.81575
chi-let-7e	21	102173357	689	68	-16	1	1.01912
chi-let-7e	21	102168604	1248	186	-16	1	1.81575
chi-let-7e	21	102170482	2218	1079	-15.9	1	1.87779
chi-let-7e	21	102180685	2180	580	-15.8	1	0.591068
chi-let-7e	21	102173548	1748	1505	-15.7	1	1.01912
chi-let-7e	21	102177710	3333	3154	-15.7	1	1.81575
chi-let-7e	21	102172909	1467	1188	-15.7	1	1.01912
chi-let-7e	21	102169082	1326	1211	-15.7	1	2.05265
chi-let-7e	21	102191779	3381	1416	-15.5	1	0.240134
chi-let-7e	21	102174039	1460	188	-15.5	1	1.81575
chi-let-7e	21	102191017	945	863	-14.4	1	0.579772
chi-miR-105b	22	102185618	1999	855	-28.2	0.328	0.36907
chi-miR-105b	22	102187630	9387	1678	-28	0.881	0.289067
chi-miR-105b	22	102187630	9480	1678	-28	0.883	0.289067
chi-miR-105b	22	102187630	9314	1677	-28	0.879	0.289067
chi-miR-105b	22	102187630	9347	1677	-28	0.88	0.289067
chi-miR-105b	22	102187630	9353	1677	-28	0.88	0.289067
chi-miR-105b	22	102187630	7499	1681	-28	0.823	0.289067
chi-miR-105b	22	102182919	7650	6794	-27.5	0.884	0.699129
chi-miR-105b	22	102182919	7709	6794	-27.5	0.886	0.699129
chi-miR-105b	22	102182919	7625	6710	-27.5	0.883	0.699129
chi-miR-105b	22	102182919	7610	6695	-27.5	0.883	0.699129
chi-miR-105b	22	102182919	7543	6629	-27.5	0.881	0.699129
chi-miR-105b	22	102174714	3348	715	-27.4	0.633	0.77595
chi-miR-105b	22	102174714	3327	697	-27.4	0.63	0.77595
chi-miR-105b	22	102174714	3326	696	-27.4	0.63	0.77595
chi-miR-105b	22	102176601	7668	6458	-26.4	0.965	0.0351142
chi-miR-105b	22	102173958	6168	2542	-26.1	0.955	0.59238
chi-miR-105b	22	102174515	1649	1432	-25.8	0.611	1.72398
chi-miR-105b	22	102180703	5577	4402	-25.6	0.969	0.651313
chi-miR-105b	22	102185723	3260	1403	-25.6	0.878	1.14693
chi-miR-105b	22	102185723	3112	1275	-25.6	0.866	1.14693
chi-miR-105b	22	102170836	6541	3658	-25.3	0.989	1.85734
chi-miR-105b	22	102187719	2358	228	-25.1	0.85	0.49397
chi-miR-105b	22	102172552	5510	607	-25.1	0.985	0.154268
chi-miR-105b	22	102184132	4770	2736	-24.7	0.988	0.0455092
chi-miR-105b	22	102190789	1626	776	-24.5	0.814	0.308896
chi-miR-105b	22	102175028	2553	789	-24.5	0.931	0.492142
chi-miR-105b	22	102183277	2767	1655	-24.3	0.957	1.85713
chi-miR-105b	22	102172968	6000	3614	-24.3	0.998	0.198428
chi-miR-105b	22	102169233	7271	5449	-24.2	1	0.147887
chi-miR-105b	22	102176324	3648	1917	-24.1	0.988	0.176792
chi-miR-105b	22	102183104	8574	651	-24	1	0.424211
chi-miR-105b	22	102170820	4653	4134	-23.7	0.999	1.1435
chi-miR-105b	22	102185773	1547	551	-23.7	0.9	1.1786
chi-miR-105b	22	102186171	4514	1976	-23.5	0.999	0.0141861
chi-miR-105b	22	102182426	3233	2314	-23.4	0.995	1.32962
chi-miR-105b	22	102168656	1782	256	-23.4	0.953	0.0656111
chi-miR-105b	22	102179331	4806	3599	-23.2	1	0.617397
chi-miR-105b	22	102189768	5015	3953	-23.2	1	0.676542
chi-miR-105b	22	102183659	4252	3997	-23.1	1	0.301413
chi-miR-105b	22	102172906	3819	2953	-22.6	1	1.16519
chi-miR-105b	22	102172906	3535	2669	-22.6	1	1.16519
chi-miR-105b	22	102172906	3710	2844	-22.6	1	1.16519
chi-miR-105b	22	102172906	3902	3036	-22.6	1	1.16519
chi-miR-105b	22	102169540	2457	690	-22.6	0.997	1.4811
chi-miR-105b	22	102169540	2011	700	-22.6	0.993	1.4811
chi-miR-105b	22	102182642	2045	1204	-22.5	0.995	1.07522
chi-miR-105b	22	102170937	898	384	-22.4	0.907	0.150703
chi-miR-105b	22	102190794	5674	1966	-22.4	1	0.302986
chi-miR-105b	22	102187868	3547	1997	-22.2	1	0.707174
chi-miR-105b	22	102187868	3535	1985	-22.2	1	0.707174
chi-miR-105b	22	102187868	3451	1901	-22.2	1	0.707174
chi-miR-105b	22	102187868	3439	1889	-22.2	1	0.707174
chi-miR-105b	22	102187868	2792	1997	-22.2	1	0.707174
chi-miR-105b	22	102177539	1795	381	-22.2	0.995	0.205777
chi-miR-105b	22	102188568	7174	4175	-22.2	1	0.19783
chi-miR-105b	22	100750233	4206	3916	-22.1	1	1.3458
chi-miR-105b	22	102191712	782	430	-22.1	0.906	0.110032
chi-miR-105b	22	102181539	6423	1919	-22.1	1	0.180436
chi-miR-105b	22	100860940	5406	5007	-21.9	1	0.233609
chi-miR-105b	22	102182552	3484	3231	-21.7	1	0.301368
chi-miR-105b	22	102188586	3457	2636	-21.7	1	1.38836
chi-miR-105b	22	102175683	2856	2288	-21.7	1	0.65565
chi-miR-105b	22	102175683	2913	2288	-21.7	1	0.65565
chi-miR-105b	22	102178856	887	651	-21.7	0.963	0.155431
chi-miR-105b	22	102187080	3347	3283	-21.6	1	0.665506
chi-miR-105b	22	102187080	3269	3205	-21.6	1	0.665506
chi-miR-105b	22	102180315	3581	2116	-21.6	1	1.07258
chi-miR-105b	22	102189980	2090	486	-21.6	1	0.551112
chi-miR-105b	22	102187650	415	276	-21.6	0.764	0.567364
chi-miR-105b	22	102177278	4968	3792	-21.5	1	1.57204
chi-miR-105b	22	102177278	4705	3828	-21.5	1	1.57204
chi-miR-105b	22	102177278	4801	3924	-21.5	1	1.57204
chi-miR-105b	22	102172084	3774	1897	-21.5	1	0.259294
chi-miR-105b	22	102172084	3626	1875	-21.5	1	0.259294
chi-miR-105b	22	102190678	1404	1138	-21.4	0.998	0.854196
chi-miR-105b	22	102170148	2611	145	-21.4	1	1.06206
chi-miR-105b	22	102174419	1404	31	-21.4	0.998	0.0811472
chi-miR-105b	22	102180648	5448	2480	-21.3	1	0.558804
chi-miR-105b	22	102180648	5579	2623	-21.3	1	0.558804
chi-miR-105b	22	102172101	556	234	-21.2	0.919	0.704133
chi-miR-105b	22	102178736	6775	2827	-21.2	1	0.564226
chi-miR-105b	22	102168241	1839	592	-21.2	1	0.394872
chi-miR-105b	22	102168241	1197	680	-21.2	0.997	0.394872
chi-miR-105b	22	102168241	1316	799	-21.2	0.998	0.394872
chi-miR-105b	22	102168241	1321	804	-21.2	0.998	0.394872
chi-miR-105b	22	102182106	3848	1384	-21.1	1	1.71394
chi-miR-105b	22	102182106	3914	1450	-21.1	1	1.71394
chi-miR-105b	22	102182106	3471	1007	-21.1	1	1.71394
chi-miR-105b	22	102182106	3537	1073	-21.1	1	1.71394
chi-miR-105b	22	102189272	1319	1252	-21	0.999	1.04088
chi-miR-105b	22	102186463	1847	382	-21	1	1.1291
chi-miR-105b	22	102190662	7962	4461	-20.9	1	0.893453
chi-miR-105b	22	102190662	7086	3585	-20.9	1	0.893453
chi-miR-105b	22	102168578	6474	1753	-20.8	1	0.511615
chi-miR-105b	22	102168578	6657	1753	-20.8	1	0.511615
chi-miR-105b	22	102168578	6411	1753	-20.8	1	0.511615
chi-miR-105b	22	102168578	6750	1753	-20.8	1	0.511615
chi-miR-105b	22	102173337	2318	1914	-20.7	1	1.04088
chi-miR-105b	22	102184056	6642	471	-20.7	1	0.399015
chi-miR-105b	22	102174316	2300	1017	-20.7	1	0.818107
chi-miR-105b	22	102174316	4449	3166	-20.7	1	0.818107
chi-miR-105b	22	102174316	1788	1003	-20.7	1	0.818107
chi-miR-105b	22	102176914	1703	1408	-20.7	1	0.196451
chi-miR-105b	22	102188477	3343	1106	-20.6	1	1.87908
chi-miR-105b	22	102172717	4432	3850	-20.6	1	0.501739
chi-miR-105b	22	102175212	4893	4241	-20.6	1	1.22161
chi-miR-105b	22	102188899	1271	1110	-20.4	1	0.340368
chi-miR-105b	22	102188899	1243	1084	-20.4	1	0.340368
chi-miR-105b	22	102177756	1257	446	-20.3	1	0.418435
chi-miR-105b	22	102177605	2268	193	-20.3	1	1.40712
chi-miR-105b	22	102174469	2403	297	-20.3	1	0.0154246
chi-miR-105b	22	102174469	2409	297	-20.3	1	0.0154246
chi-miR-105b	22	102174469	2412	314	-20.3	1	0.0154246
chi-miR-105b	22	102174469	2401	297	-20.3	1	0.0154246
chi-miR-105b	22	102174469	1385	297	-20.3	1	0.0154246
chi-miR-105b	22	102174469	1293	297	-20.3	1	0.0154246
chi-miR-105b	22	102174469	1555	297	-20.3	1	0.0154246
chi-miR-105b	22	102174469	1558	297	-20.3	1	0.0154246
chi-miR-105b	22	102191519	10548	4932	-20.3	1	1.22161
chi-miR-105b	22	102185715	3644	3490	-20.3	1	0.87806
chi-miR-105b	22	102172585	5109	3119	-20.2	1	0.437983
chi-miR-105b	22	102172585	5140	3150	-20.2	1	0.437983
chi-miR-105b	22	102172585	5410	3420	-20.2	1	0.437983
chi-miR-105b	22	102172585	5269	3279	-20.2	1	0.437983
chi-miR-105b	22	102172585	5332	3342	-20.2	1	0.437983
chi-miR-105b	22	102172585	5070	3080	-20.2	1	0.437983
chi-miR-105b	22	102172585	5226	3236	-20.2	1	0.437983
chi-miR-105b	22	102179914	1986	74	-20.1	1	0.94579
chi-miR-105b	22	102179462	5324	4742	-20.1	1	0.967877
chi-miR-105b	22	102186876	1183	1109	-20.1	1	1.3021
chi-miR-105b	22	102186876	1319	1245	-20.1	1	1.3021
chi-miR-105b	22	102176135	1402	97	-20.1	1	0.572746
chi-miR-105b	22	102186780	1075	968	-20.1	1	1.14132
chi-miR-105b	22	102186780	1159	1052	-20.1	1	1.14132
chi-miR-105b	22	102191439	3114	50	-20.1	1	0.694207
chi-miR-105b	22	102169420	3985	2903	-20.1	1	1.62581
chi-miR-105b	22	102170576	944	178	-20.1	1	0.617989
chi-miR-105b	22	102188731	2396	1649	-20	1	1.43109
chi-miR-105b	22	102190377	2343	529	-19.9	1	1.9591
chi-miR-105b	22	102182138	2471	1648	-19.9	1	1.70847
chi-miR-105b	22	102191818	1898	774	-19.9	1	1.3021
chi-miR-105b	22	102191818	1601	773	-19.9	1	1.3021
chi-miR-105b	22	102173025	4720	892	-19.9	1	0.0698882
chi-miR-105b	22	102182354	998	368	-19.8	1	1.69829
chi-miR-105b	22	102171451	4294	433	-19.7	1	1.3021
chi-miR-105b	22	102181248	2200	966	-19.7	1	0.537433
chi-miR-105b	22	102182176	5417	3410	-19.7	1	0.0947309
chi-miR-105b	22	102183219	2055	631	-19.7	1	0.72651
chi-miR-105b	22	102179008	4508	3075	-19.6	1	0.244769
chi-miR-105b	22	102174299	7129	2269	-19.5	1	0.625023
chi-miR-105b	22	102184372	1535	236	-19.5	1	0.137121
chi-miR-105b	22	102172197	4790	4128	-19.4	1	0.566788
chi-miR-105b	22	102172197	4639	3977	-19.4	1	0.566788
chi-miR-105b	22	102183330	3736	3711	-19.4	1	1.55004
chi-miR-105b	22	100861279	654	81	-19.4	0.999	1.23642
chi-miR-105b	22	102185299	4275	3605	-19.4	1	0.316397
chi-miR-105b	22	102185299	4278	3608	-19.4	1	0.316397
chi-miR-105b	22	102171885	2268	2132	-19.3	1	0.116084
chi-miR-105b	22	102174314	5029	193	-19.3	1	1.63824
chi-miR-105b	22	102174314	1324	214	-19.3	1	1.63824
chi-miR-105b	22	102172856	747	572	-19.3	1	0.926481
chi-miR-105b	22	102183291	4164	1350	-19.2	1	0.128559
chi-miR-105b	22	102183291	4152	1338	-19.2	1	0.128559
chi-miR-105b	22	102183291	4193	1379	-19.2	1	0.128559
chi-miR-105b	22	102183291	4181	1367	-19.2	1	0.128559
chi-miR-105b	22	102190721	9129	2086	-19.2	1	1.66346
chi-miR-105b	22	102190721	9023	2086	-19.2	1	1.66346
chi-miR-105b	22	102190721	8627	2086	-19.2	1	1.66346
chi-miR-105b	22	102190721	8594	2086	-19.2	1	1.66346
chi-miR-105b	22	102190721	8489	2086	-19.2	1	1.66346
chi-miR-105b	22	102191558	4340	687	-19.1	1	1.39571
chi-miR-105b	22	102184101	2458	2206	-19	1	0.654008
chi-miR-105b	22	102169726	2178	1305	-19	1	1.37642
chi-miR-105b	22	102169726	2088	1218	-19	1	1.37642
chi-miR-105b	22	102181053	1666	379	-19	1	0.177423
chi-miR-105b	22	102181053	1594	379	-19	1	0.177423
chi-miR-105b	22	102185007	3718	1319	-18.9	1	0.0636662
chi-miR-105b	22	102171347	4854	4765	-18.9	1	0.725532
chi-miR-105b	22	102178107	3361	2943	-18.9	1	1.84802
chi-miR-105b	22	102169101	2761	846	-18.8	1	1.32619
chi-miR-105b	22	102169101	2761	843	-18.8	1	1.32619
chi-miR-105b	22	102169101	2763	845	-18.8	1	1.32619
chi-miR-105b	22	102187885	3823	3054	-18.8	1	0.140476
chi-miR-105b	22	102191748	779	723	-18.8	1	0.331013
chi-miR-105b	22	102177471	3547	2518	-18.7	1	0.0525195
chi-miR-105b	22	102177471	3542	2513	-18.7	1	0.0525195
chi-miR-105b	22	102185513	7609	1285	-18.7	1	0.656614
chi-miR-105b	22	102185513	7660	1285	-18.7	1	0.656614
chi-miR-105b	22	102185513	7654	1285	-18.7	1	0.656614
chi-miR-105b	22	102185513	5010	1285	-18.7	1	0.656614
chi-miR-105b	22	102182055	9166	1377	-18.7	1	0.339009
chi-miR-105b	22	102182055	9130	1341	-18.7	1	0.339009
chi-miR-105b	22	102182055	8906	1117	-18.7	1	0.339009
chi-miR-105b	22	102170166	1308	916	-18.7	1	0.387005
chi-miR-105b	22	102186531	1691	1117	-18.6	1	0.411034
chi-miR-105b	22	102183239	1248	514	-18.6	1	0.0807786
chi-miR-105b	22	102179965	1942	1576	-18.6	1	0.591875
chi-miR-105b	22	102179970	3977	364	-18.6	1	0.252501
chi-miR-105b	22	102179970	3727	364	-18.6	1	0.252501
chi-miR-105b	22	102181493	985	820	-18.6	1	0.144298
chi-miR-105b	22	102183759	5034	403	-18.5	1	0.860551
chi-miR-105b	22	102189847	1624	1286	-18.5	1	0.945101
chi-miR-105b	22	102181609	3623	1557	-18.5	1	0.143488
chi-miR-105b	22	102174419	1098	3	-18.4	1	0.0902283
chi-miR-105b	22	102183621	2498	1329	-18.3	1	1.02778
chi-miR-105b	22	102189162	1796	202	-18.3	1	0.0243913
chi-miR-105b	22	102189088	5676	3301	-18.3	1	0.469356
chi-miR-105b	22	102189088	5781	3406	-18.3	1	0.469356
chi-miR-105b	22	102189088	5994	3619	-18.3	1	0.469356
chi-miR-105b	22	102179914	1298	6	-18.2	1	1.32613
chi-miR-105b	22	102179914	1931	19	-18.2	1	1.32613
chi-miR-105b	22	102179914	2195	6	-18.2	1	1.32613
chi-miR-105b	22	102180680	7045	104	-18.2	1	2.18077
chi-miR-105b	22	102180680	5302	104	-18.2	1	2.18077
chi-miR-105b	22	102188808	2144	673	-18.2	1	0.453502
chi-miR-105b	22	102188808	2084	673	-18.2	1	0.453502
chi-miR-105b	22	102188808	2030	673	-18.2	1	0.453502
chi-miR-105b	22	102188808	2069	598	-18.2	1	0.453502
chi-miR-105b	22	102176368	4389	1503	-18.1	1	0.702849
chi-miR-105b	22	102169247	1688	476	-18.1	1	0.0320218
chi-miR-105b	22	102169869	2364	571	-18.1	1	0.489178
chi-miR-105b	22	102169869	2214	587	-18.1	1	0.489178
chi-miR-105b	22	102169869	1840	571	-18.1	1	0.489178
chi-miR-105b	22	102169869	1713	571	-18.1	1	0.489178
chi-miR-105b	22	102185278	3784	3312	-18.1	1	0.702849
chi-miR-105b	22	102179035	7753	716	-18.1	1	0.0124558
chi-miR-105b	22	102179035	7654	716	-18.1	1	0.0124558
chi-miR-105b	22	102179035	3396	716	-18.1	1	0.0124558
chi-miR-105b	22	102179035	3387	716	-18.1	1	0.0124558
chi-miR-105b	22	102190044	1304	1195	-18	1	0.649434
chi-miR-105b	22	102190044	913	810	-18	1	0.649434
chi-miR-105b	22	102190044	976	873	-18	1	0.649434
chi-miR-105b	22	102171795	4135	521	-18	1	1.62062
chi-miR-105b	22	102189954	5751	3526	-17.9	1	0.498955
chi-miR-105b	22	102189954	5411	3186	-17.9	1	0.498955
chi-miR-105b	22	102182469	2408	786	-17.9	1	1.09122
chi-miR-105b	22	102180441	3309	2677	-17.8	1	0.185739
chi-miR-105b	22	102190167	1561	1502	-17.8	1	0.585955
chi-miR-105b	22	102186635	4735	2378	-17.8	1	0.464916
chi-miR-105b	22	102186635	4795	2439	-17.8	1	0.464916
chi-miR-105b	22	102186180	2485	2255	-17.7	1	0.226128
chi-miR-105b	22	102186180	2482	2252	-17.7	1	0.226128
chi-miR-105b	22	102182024	4625	649	-17.7	1	0.588376
chi-miR-105b	22	102188626	4932	3220	-17.7	1	1.34357
chi-miR-105b	22	102181541	5797	4687	-17.7	1	0.732574
chi-miR-105b	22	102174451	3492	2837	-17.7	1	1.78468
chi-miR-105b	22	100861288	5086	800	-17.6	1	0.588376
chi-miR-105b	22	102189576	2138	1419	-17.6	1	1.53544
chi-miR-105b	22	102185749	2164	2117	-17.6	1	0.588376
chi-miR-105b	22	102185749	2305	2258	-17.6	1	0.588376
chi-miR-105b	22	102183113	8365	2474	-17.6	1	1.54949
chi-miR-105b	22	102185725	1840	1151	-17.6	1	0.270115
chi-miR-105b	22	102170777	4287	4148	-17.5	1	0.932947
chi-miR-105b	22	102182876	4587	1302	-17.5	1	0.588376
chi-miR-105b	22	102182876	4407	1131	-17.5	1	0.588376
chi-miR-105b	22	102168885	5607	1277	-17.5	1	0.146996
chi-miR-105b	22	102168885	5445	1277	-17.5	1	0.146996
chi-miR-105b	22	102174103	963	226	-17.4	1	0.204408
chi-miR-105b	22	102174103	975	238	-17.4	1	0.204408
chi-miR-105b	22	102174103	879	142	-17.4	1	0.204408
chi-miR-105b	22	102169258	2782	829	-17.4	1	0.196105
chi-miR-105b	22	102183730	3012	68	-17.3	1	2.15291
chi-miR-105b	22	102186098	2012	109	-17.3	1	0.631142
chi-miR-105b	22	102186098	2130	109	-17.3	1	0.631142
chi-miR-105b	22	102186098	2140	109	-17.3	1	0.631142
chi-miR-105b	22	102186098	2313	109	-17.3	1	0.631142
chi-miR-105b	22	102176370	3964	2585	-17.2	1	0.283585
chi-miR-105b	22	100861303	3730	2771	-17.2	1	0.845839
chi-miR-105b	22	102190130	3505	144	-17.2	1	0.485209
chi-miR-105b	22	102185576	4639	3695	-17.2	1	0.299821
chi-miR-105b	22	102185818	7756	834	-17.2	1	0.27656
chi-miR-105b	22	102174511	1983	1554	-17.1	1	0.171708
chi-miR-105b	22	102169722	6001	5403	-17.1	1	0.468072
chi-miR-105b	22	102169722	5995	5397	-17.1	1	0.468072
chi-miR-105b	22	102169722	5959	5361	-17.1	1	0.468072
chi-miR-105b	22	102189474	1974	105	-17.1	1	0.628962
chi-miR-105b	22	102182170	3826	2238	-17	1	0.213486
chi-miR-105b	22	102189047	1698	1128	-17	1	0.814709
chi-miR-105b	22	102175590	2308	1266	-17	1	0.563055
chi-miR-105b	22	102170725	2449	1893	-17	1	1.14098
chi-miR-105b	22	102169548	10343	7400	-16.9	1	0.146145
chi-miR-105b	22	102182760	4842	641	-16.9	1	0.259381
chi-miR-105b	22	102182760	5990	1976	-16.9	1	0.259381
chi-miR-105b	22	102182760	4813	612	-16.9	1	0.259381
chi-miR-105b	22	102168355	4854	473	-16.8	1	0.815049
chi-miR-105b	22	102170433	3863	3688	-16.8	1	0.344905
chi-miR-105b	22	102176284	1917	1779	-16.8	1	0.450744
chi-miR-105b	22	102183473	2555	102	-16.7	1	0.42875
chi-miR-105b	22	102169568	7289	7218	-16.7	1	0.565509
chi-miR-105b	22	102169568	7362	7291	-16.7	1	0.565509
chi-miR-105b	22	102169568	7355	7284	-16.7	1	0.565509
chi-miR-105b	22	102169405	1787	1065	-16.7	1	1.30939
chi-miR-105b	22	102169405	1994	1272	-16.7	1	1.30939
chi-miR-105b	22	102168669	2773	2550	-16.7	1	0.864159
chi-miR-105b	22	102168669	1173	950	-16.7	1	0.864159
chi-miR-105b	22	102175447	3689	3261	-16.7	1	0.589159
chi-miR-105b	22	102175447	3680	3252	-16.7	1	0.589159
chi-miR-105b	22	102175447	3711	3283	-16.7	1	0.589159
chi-miR-105b	22	102175447	3714	3286	-16.7	1	0.589159
chi-miR-105b	22	102175447	3855	3427	-16.7	1	0.589159
chi-miR-105b	22	102169067	5924	1317	-16.6	1	1.34139
chi-miR-105b	22	102169067	6021	1414	-16.6	1	1.34139
chi-miR-105b	22	102169067	5902	1295	-16.6	1	1.34139
chi-miR-105b	22	102169067	5537	930	-16.6	1	1.34139
chi-miR-105b	22	102191298	3978	1971	-16.6	1	1.58618
chi-miR-105b	22	102169293	3041	2054	-16.6	1	0.913341
chi-miR-105b	22	102180864	3379	2943	-16.6	1	0.624119
chi-miR-105b	22	102180864	3285	2849	-16.6	1	0.624119
chi-miR-105b	22	102180864	3380	2944	-16.6	1	0.624119
chi-miR-105b	22	102189418	2260	137	-16.6	1	0.216882
chi-miR-105b	22	102189418	2249	137	-16.6	1	0.216882
chi-miR-105b	22	102186457	4438	3296	-16.6	1	0.553409
chi-miR-105b	22	102186555	1485	1	-16.5	1	1.81165
chi-miR-105b	22	102188741	3599	3561	-16.5	1	1.21423
chi-miR-105b	22	102188741	3596	3564	-16.5	1	1.21423
chi-miR-105b	22	102188741	3440	3408	-16.5	1	1.21423
chi-miR-105b	22	102188741	3563	3531	-16.5	1	1.21423
chi-miR-105b	22	102168356	4938	3402	-16.5	1	0.42875
chi-miR-105b	22	102176336	3321	111	-16.5	1	1.04728
chi-miR-105b	22	102176336	3274	64	-16.5	1	1.04728
chi-miR-105b	22	102188280	2863	1580	-16.5	1	0.975271
chi-miR-105b	22	100860944	1714	787	-16.4	1	0.239699
chi-miR-105b	22	100860944	1503	576	-16.4	1	0.239699
chi-miR-105b	22	102186973	3508	544	-16.4	1	1.77833
chi-miR-105b	22	102190925	1484	1187	-16.3	1	0.734089
chi-miR-105b	22	102168797	1464	1232	-16.3	1	0.750194
chi-miR-105b	22	102168797	1285	1053	-16.3	1	0.750194
chi-miR-105b	22	102171320	3158	3124	-16.3	1	0.975271
chi-miR-105b	22	102171320	3137	3103	-16.3	1	0.975271
chi-miR-105b	22	102171320	3137	3103	-16.3	1	0.975271
chi-miR-105b	22	102169293	1625	1597	-16.3	1	1.06696
chi-miR-105b	22	102169293	1629	1601	-16.3	1	1.06696
chi-miR-105b	22	102187496	1203	647	-16.3	1	1.70759
chi-miR-105b	22	102189699	2259	2157	-16.3	1	1.10701
chi-miR-105b	22	102189699	2106	2004	-16.3	1	1.10701
chi-miR-105b	22	102175379	1676	1582	-16.3	1	0.646463
chi-miR-105b	22	102175379	1778	1684	-16.3	1	0.646463
chi-miR-105b	22	102175379	1721	1627	-16.3	1	0.646463
chi-miR-105b	22	102175379	1774	1680	-16.3	1	0.646463
chi-miR-105b	22	102179615	3907	3112	-16.2	1	2.28977
chi-miR-105b	22	102174622	2780	1223	-16.2	1	2.28977
chi-miR-105b	22	102177063	440	240	-16.2	1	1.92007
chi-miR-105b	22	102174209	991	771	-16.2	1	1.92007
chi-miR-105b	22	102175223	870	647	-16.2	1	0.181713
chi-miR-105b	22	102174960	7543	1393	-16.2	1	1.40302
chi-miR-105b	22	102174960	3829	1393	-16.2	1	1.40302
chi-miR-105b	22	102174960	7462	1312	-16.2	1	1.40302
chi-miR-105b	22	102174599	4463	4360	-16.2	1	1.27917
chi-miR-105b	22	102174599	4577	4474	-16.2	1	1.27917
chi-miR-105b	22	102174599	4388	4285	-16.2	1	1.27917
chi-miR-105b	22	102181338	4548	1196	-16.2	1	0.847267
chi-miR-105b	22	102181338	4438	1204	-16.2	1	0.847267
chi-miR-105b	22	102188376	1586	1549	-16.1	1	1.92007
chi-miR-105b	22	102191686	1818	942	-16.1	1	2.10248
chi-miR-105b	22	102191686	1822	946	-16.1	1	2.10248
chi-miR-105b	22	102191686	1663	787	-16.1	1	2.10248
chi-miR-105b	22	102185663	2518	80	-16.1	1	0.824868
chi-miR-105b	22	102181875	3996	1391	-16.1	1	1.92007
chi-miR-105b	22	102182141	3284	622	-16.1	1	1.26763
chi-miR-105b	22	102184071	1696	246	-16.1	1	1.73717
chi-miR-105b	22	102179872	4252	3487	-16.1	1	1.92007
chi-miR-105b	22	102188977	2701	2330	-16.1	1	1.5125
chi-miR-105b	22	102174457	5787	2651	-16.1	1	1.3661
chi-miR-105b	22	102172138	1535	1292	-16.1	1	0.592981
chi-miR-105b	22	102179674	4715	3875	-16	1	0.733473
chi-miR-105b	22	100860919	5128	4102	-16	1	0.178713
chi-miR-105b	22	100860919	5077	4051	-16	1	0.178713
chi-miR-105b	22	100860919	4477	3451	-16	1	0.178713
chi-miR-105b	22	102176770	3052	339	-15.9	1	0.196978
chi-miR-105b	22	102168900	3213	1663	-15.9	1	1.90038
chi-miR-105b	22	102190795	2201	217	-15.9	1	0.126768
chi-miR-105b	22	102190795	2191	210	-15.9	1	0.126768
chi-miR-105b	22	102190795	2194	210	-15.9	1	0.126768
chi-miR-105b	22	102190795	2633	649	-15.9	1	0.126768
chi-miR-105b	22	100860957	2531	1568	-15.9	1	0.622791
chi-miR-105b	22	102175397	684	614	-15.9	1	0.592981
chi-miR-105b	22	102169801	2196	1589	-15.8	1	0.592981
chi-miR-105b	22	102169801	2820	2214	-15.8	1	0.592981
chi-miR-105b	22	102169801	2305	1715	-15.8	1	0.592981
chi-miR-105b	22	102179607	4916	1838	-15.8	1	0.976641
chi-miR-105b	22	102168552	1400	285	-15.8	1	0.592981
chi-miR-105b	22	102168332	2622	2492	-15.8	1	0.42068
chi-miR-105b	22	102168332	2620	2490	-15.8	1	0.42068
chi-miR-105b	22	102168332	2511	2381	-15.8	1	0.42068
chi-miR-105b	22	102168332	2511	2381	-15.8	1	0.42068
chi-miR-105b	22	102174340	1343	1009	-15.7	1	0.372518
chi-miR-105b	22	102174340	1222	888	-15.7	1	0.372518
chi-miR-105b	22	102170141	988	397	-15.7	1	1.39531
chi-miR-105b	22	102170141	1042	451	-15.7	1	1.39531
chi-miR-105b	22	102170141	1093	502	-15.7	1	1.39531
chi-miR-105b	22	102182808	1023	646	-15.7	1	0.574622
chi-miR-105b	22	102182808	933	556	-15.7	1	0.574622
chi-miR-105b	22	102191093	3334	1927	-15.7	1	1.32951
chi-miR-105b	22	102179910	2339	1802	-15.7	1	1.46609
chi-miR-105b	22	102179910	2339	1802	-15.7	1	1.46609
chi-miR-105b	22	102176205	2389	1730	-15.7	1	1.82472
chi-miR-105b	22	102169084	6121	585	-15.7	1	1.6072
chi-miR-105b	22	102169084	6053	585	-15.7	1	1.6072
chi-miR-105b	22	102169084	5911	585	-15.7	1	1.6072
chi-miR-105b	22	102169084	5979	585	-15.7	1	1.6072
chi-miR-105b	22	102175543	4121	3859	-15.6	1	1.53961
chi-miR-105b	22	102187868	2290	1005	-15.6	1	0.501719
chi-miR-105b	22	102180234	4218	3340	-15.6	1	1.63606
chi-miR-105b	22	102173809	5176	4608	-15.6	1	0.54943
chi-miR-105b	22	102173809	5174	4606	-15.6	1	0.54943
chi-miR-105b	22	102184201	1929	782	-15.5	1	0.458653
chi-miR-105b	22	102170185	878	731	-15.5	1	2.10782
chi-miR-105b	22	102174170	1139	486	-15.5	1	0.670934
chi-miR-105b	22	102186702	4281	2385	-15.4	1	1.77815
chi-miR-105b	22	102186702	4098	2286	-15.4	1	1.77815
chi-miR-105b	22	102186702	4269	2373	-15.4	1	1.77815
chi-miR-105b	22	102179914	1956	52	-15.3	1	1.03746
chi-miR-105b	22	102187420	3843	2528	-15.2	1	0.598259
chi-miR-105b	22	102187420	3882	2567	-15.2	1	0.598259
chi-miR-105b	22	102187420	3919	2604	-15.2	1	0.598259
chi-miR-105b	22	102183635	2395	1549	-15.2	1	1.69012
chi-miR-105b	22	102183635	1776	1609	-15.2	1	1.69012
chi-miR-105b	22	102183448	2955	2109	-15.1	1	0.961262
chi-miR-105b	22	102173702	1079	533	-15.1	1	1.33421
chi-miR-105b	22	102173702	1046	518	-15.1	1	1.33421
chi-miR-105b	22	102188455	1977	1428	-15.1	1	0.224906
chi-miR-105b	22	102188455	2058	1518	-15.1	1	0.224906
chi-miR-105b	22	102171336	805	508	-15	1	1.9846
chi-miR-105b	22	102181510	1505	428	-15	1	0.596412
chi-miR-105b	22	102181510	1224	230	-15	1	0.596412
chi-miR-105b	22	102181510	1188	194	-15	1	0.596412
chi-miR-105b	22	102174769	6857	5504	-15	1	0.212635
chi-miR-105b	22	102172765	3233	1904	-15	1	1.9846
chi-miR-105b	22	102180127	3236	185	-14.9	1	0.408672
chi-miR-105b	22	102175701	1852	1621	-14.9	1	1.71537
chi-miR-105b	22	102168764	1119	173	-14.9	1	0.70062
chi-miR-105b	22	100861120	1573	544	-14.9	1	1.03746
chi-miR-105b	22	100861120	1651	541	-14.9	1	1.03746
chi-miR-105b	22	102177477	3427	3238	-14.8	1	0.0415915
chi-miR-105b	22	102188796	7587	2370	-14.8	1	0.763701
chi-miR-105b	22	102188796	7590	2373	-14.8	1	0.763701
chi-miR-105b	22	102176732	1162	983	-14.7	1	2.24843
chi-miR-105b	22	102177204	2438	1402	-14.7	1	1.21857
chi-miR-105b	22	102184794	5966	5398	-14.7	1	0.854422
chi-miR-105b	22	102186102	1331	208	-14.7	1	2.24843
chi-miR-105b	22	102186102	1284	161	-14.7	1	2.24843
chi-miR-105b	22	102186102	1337	214	-14.7	1	2.24843
chi-miR-105b	22	102186102	1203	214	-14.7	1	2.24843
chi-miR-105b	22	102186102	1306	214	-14.7	1	2.24843
chi-miR-105b	22	102186102	1199	214	-14.7	1	2.24843
chi-miR-105b	22	102183718	2474	720	-14.7	1	2.23219
chi-miR-105b	22	102186045	1653	1035	-14.7	1	0.659562
chi-miR-105b	22	102190815	3632	3464	-14.7	1	0.471742
chi-miR-105b	22	102190815	3401	3233	-14.7	1	0.471742
chi-miR-105b	22	102190815	3489	3324	-14.7	1	0.471742
chi-miR-105b	22	102175068	948	652	-14.7	1	1.38584
chi-miR-105b	22	102170040	1360	411	-14.7	1	0.21157
chi-miR-105b	22	102185134	2617	1042	-14.6	1	0.282983
chi-miR-105b	22	102188589	3358	2818	-14.6	1	0.830713
chi-miR-105b	22	102176626	3305	889	-14.6	1	0.490459
chi-miR-105b	22	102178979	1869	1418	-14.5	1	0.33868
chi-miR-105b	22	102178979	2007	1556	-14.5	1	0.33868
chi-miR-105b	22	102189568	2426	1475	-14.5	1	0.798181
chi-miR-105b	22	102186063	2258	2246	-14.4	1	0.701815
chi-miR-105b	22	102186063	2210	2198	-14.4	1	0.701815
chi-miR-105b	22	102186063	2225	2213	-14.4	1	0.701815
chi-miR-105b	22	102186063	2241	2229	-14.4	1	0.701815
chi-miR-105b	22	102186063	2034	2022	-14.4	1	0.701815
chi-miR-105b	22	102182658	3864	1029	-14.4	1	0.793914
chi-miR-105b	22	102182658	4319	1029	-14.4	1	0.793914
chi-miR-105b	22	102188772	1803	1686	-14.4	1	0.345216
chi-miR-105b	22	102172210	3610	2523	-14.4	1	1.82015
chi-miR-105b	22	102172210	3613	2526	-14.4	1	1.82015
chi-miR-105b	22	102172210	3610	2523	-14.4	1	1.82015
chi-miR-105b	22	102189363	1176	303	-14.4	1	0.57257
chi-miR-105b	22	102170601	1667	100	-14.4	1	0.888614
chi-miR-105b	22	102173474	3921	1118	-14.3	1	0.257533
chi-miR-105b	22	102171156	2204	492	-14.2	1	0.0851886
chi-miR-105b	22	102176424	1463	808	-14.2	1	2.78585
chi-miR-105b	22	102191803	1922	1748	-14.2	1	2.78585
chi-miR-105b	22	102191803	1870	1696	-14.2	1	2.78585
chi-miR-105b	22	102180788	3266	1957	-14.2	1	0.553828
chi-miR-105b	22	102176732	968	960	-14.1	1	2.24843
chi-miR-105b	22	102176732	1034	1026	-14.1	1	2.24843
chi-miR-105b	22	102176732	907	899	-14.1	1	2.24843
chi-miR-105b	22	102190965	4241	3400	-14.1	1	0.448025
chi-miR-105b	22	102190965	3813	2972	-14.1	1	0.448025
chi-miR-105b	22	102174218	3135	2830	-14.1	1	0.299189
chi-miR-105b	22	102178838	3378	3336	-14.1	1	1.27889
chi-miR-105b	22	102178838	3200	3158	-14.1	1	1.27889
chi-miR-105b	22	102178838	3269	3227	-14.1	1	1.27889
chi-miR-105b	22	102189783	1600	1579	-14.1	1	2.78585
chi-miR-105b	22	102172992	2222	880	-14	1	0.340307
chi-miR-105b	22	100861090	782	591	-14	1	0.440165
chi-miR-105b	22	102182911	6083	5026	-13.8	1	0.839397
chi-miR-105b	22	102181584	5418	3784	-13.8	1	0.115707
chi-miR-105b	22	102189909	5071	3244	-13.7	1	1.6126
chi-miR-105b	22	102189909	5241	3144	-13.7	1	1.6126
chi-miR-105b	22	102188990	4699	4562	-13.7	1	1.22005
chi-miR-105b	22	102181097	2157	2140	-13.7	1	1.22005
chi-miR-105b	22	102181097	1875	1858	-13.7	1	1.22005
chi-miR-105b	22	102184605	1234	1050	-13.7	1	1.22005
chi-miR-105b	22	102170128	4793	4416	-13.7	1	1.6126
chi-miR-105b	22	102183410	3198	1553	-13.7	1	0.189243
chi-miR-105b	22	102187781	1610	1595	-13.7	1	1.22005
chi-miR-105b	22	102184852	2128	189	-13.7	1	1.22005
chi-miR-105b	22	102180655	607	592	-13.7	1	1.6126
chi-miR-105b	22	102174975	6741	4843	-13.6	1	0.83211
chi-miR-105b	22	102186853	3541	2606	-13.6	1	0.990893
chi-miR-105b	22	102174474	531	8	-13.6	1	1.11534
chi-miR-105b	22	102174501	2238	1992	-13.6	1	1.51919
chi-miR-105b	22	102174501	2239	1993	-13.6	1	1.51919
chi-miR-105b	22	102174501	2239	1993	-13.6	1	1.51919
chi-miR-105b	22	102174501	2238	1992	-13.6	1	1.51919
chi-miR-105b	22	102174501	2217	1971	-13.6	1	1.51919
chi-miR-105b	22	102187536	1857	1782	-13.5	1	1.22005
chi-miR-105b	22	102175641	2372	885	-13.5	1	1.6126
chi-miR-105b	22	102175641	2559	1072	-13.5	1	1.6126
chi-miR-105b	22	102175641	2224	885	-13.5	1	1.6126
chi-miR-105b	22	102175641	2411	1072	-13.5	1	1.6126
chi-miR-105b	22	102175641	2158	843	-13.5	1	1.6126
chi-miR-105b	22	102175641	2345	1030	-13.5	1	1.6126
chi-miR-105b	22	102175745	2139	1644	-13.5	1	1.42453
chi-miR-105b	22	102175745	1577	1475	-13.5	1	1.42453
chi-miR-105b	22	102190153	1620	820	-13.5	1	1.22005
chi-miR-105b	22	102180823	2897	1936	-13.5	1	0.155194
chi-miR-105b	22	102174368	2099	1294	-13.5	1	0.287494
chi-miR-105b	22	102174368	2121	1316	-13.5	1	0.287494
chi-miR-105b	22	102174368	2233	1428	-13.5	1	0.287494
chi-miR-105b	22	102174368	2125	1320	-13.5	1	0.287494
chi-miR-105b	22	102180562	2368	412	-13.4	1	1.4159
chi-miR-105b	22	102187535	1610	1552	-13.4	1	1.08641
chi-miR-105b	22	102180010	1798	482	-13.4	1	0.83211
chi-miR-105b	22	102170835	4099	3355	-13.2	1	1.4159
chi-miR-105b	22	102168922	6824	6750	-13.2	1	0.984102
chi-miR-105b	22	102168922	6827	6753	-13.2	1	0.984102
chi-miR-105b	22	102168922	6860	6786	-13.2	1	0.984102
chi-miR-105b	22	102168922	6862	6788	-13.2	1	0.984102
chi-miR-105b	22	102190909	2633	489	-13.2	1	0.0926212
chi-miR-105b	22	102176228	2388	1338	-13.2	1	0.796328
chi-miR-105b	22	100861138	3845	3107	-13.1	1	1.10749
chi-miR-105b	22	100861138	3844	3106	-13.1	1	1.10749
chi-miR-105b	22	100861138	3796	3058	-13.1	1	1.10749
chi-miR-105b	22	100861138	3835	3097	-13.1	1	1.10749
chi-miR-105b	22	100861138	3786	3048	-13.1	1	1.10749
chi-miR-105b	22	102173163	2327	1978	-13.1	1	1.5019
chi-miR-105b	22	102173163	1879	1530	-13.1	1	1.5019
chi-miR-105b	22	102173163	2466	2117	-13.1	1	1.5019
chi-miR-105b	22	102173163	1955	1606	-13.1	1	1.5019
chi-miR-105b	22	102172140	1793	1688	-13.1	1	0.0397926
chi-miR-105b	22	102171703	2715	1960	-13.1	1	1.36913
chi-miR-105b	22	102175915	3069	1824	-13	1	0.0759558
chi-miR-105b	22	102175915	3002	1757	-13	1	0.0759558
chi-miR-105b	22	102189371	2926	2127	-13	1	1.84877
chi-miR-105b	22	102179921	2494	144	-13	1	1.07302
chi-miR-105b	22	100861373	4646	2786	-12.9	1	1.44032
chi-miR-105b	22	100861373	4574	2677	-12.9	1	1.44032
chi-miR-105b	22	102186052	3871	3051	-12.8	1	1.40525
chi-miR-105b	22	102168436	4484	716	-12.7	1	0.83211
chi-miR-105b	22	102184460	1643	1171	-12.6	1	1.43478
chi-miR-105b	22	102181564	3677	2042	-12.6	1	2.44259
chi-miR-105b	22	102181564	3680	2042	-12.6	1	2.44259
chi-miR-105b	22	102181564	3470	2066	-12.6	1	2.44259
chi-miR-105b	22	102181564	3701	2066	-12.6	1	2.44259
chi-miR-105b	22	102181564	3704	2066	-12.6	1	2.44259
chi-miR-105b	22	102181564	2919	1281	-12.6	1	2.44259
chi-miR-105b	22	102169708	3608	3581	-12.5	1	1.59336
chi-miR-105b	22	102190015	3703	3542	-12.5	1	0.576608
chi-miR-105b	22	102169733	1602	1519	-12.5	1	1.21431
chi-miR-105b	22	102184013	2580	1138	-12.4	1	1.59336
chi-miR-105b	22	102184013	2470	1033	-12.4	1	1.59336
chi-miR-105b	22	102184013	2584	1147	-12.4	1	1.59336
chi-miR-105b	22	102184013	2461	1024	-12.4	1	1.59336
chi-miR-105b	22	102186226	2425	1479	-12.4	1	1.59336
chi-miR-105b	22	102185866	3773	2731	-12.4	1	1.32677
chi-miR-105b	22	100861089	2396	189	-12.4	1	1.60959
chi-miR-105b	22	100861089	2426	219	-12.4	1	1.60959
chi-miR-105b	22	100861089	2381	175	-12.4	1	1.60959
chi-miR-105b	22	102185060	1340	964	-12.4	1	1.59336
chi-miR-105b	22	102168790	4425	2574	-12.3	1	1.58032
chi-miR-105b	22	102168790	4192	2341	-12.3	1	1.58032
chi-miR-105b	22	102186827	10797	6913	-12.3	1	1.11649
chi-miR-105b	22	102182641	2989	987	-12.2	1	1.59336
chi-miR-105b	22	102178681	2791	2610	-12.2	1	1.59336
chi-miR-105b	22	102178681	2795	2614	-12.2	1	1.59336
chi-miR-105b	22	102185857	1981	847	-12.2	1	1.59336
chi-miR-105b	22	102188056	3388	1555	-12.1	1	0.691708
chi-miR-105b	22	102168371	1240	1186	-12.1	1	0.742455
chi-miR-105b	22	102188104	7222	7192	-11.8	1	1.80832
chi-miR-105b	22	102185276	1662	764	-11.7	1	2.12551
chi-miR-105b	22	102183697	5176	3995	-11.7	1	2.12551
chi-miR-105b	22	102175009	2420	1553	-11.7	1	1.69669
chi-miR-105b	22	102175009	2465	1598	-11.7	1	1.69669
chi-miR-105b	22	102174543	1813	1323	-11.6	1	1.28367
chi-miR-105b	22	102174543	1882	1392	-11.6	1	1.28367
chi-miR-105b	22	102174543	1798	1308	-11.6	1	1.28367
chi-miR-105b	22	102174543	1939	1449	-11.6	1	1.28367
chi-miR-105b	22	102175894	5186	2915	-11.5	1	0.624126
chi-miR-105b	22	102175894	5198	2927	-11.5	1	0.624126
chi-miR-105b	22	102175588	3363	2175	-11.2	1	1.27005
chi-miR-105b	22	102175588	3447	2259	-11.2	1	1.27005
chi-miR-105b	22	102175588	3366	2178	-11.2	1	1.27005
chi-miR-105b	22	102175588	3450	2262	-11.2	1	1.27005
chi-miR-105b	22	102190104	3412	1294	-10.9	1	0.480807
chi-miR-105b	22	102173522	2242	989	-10.7	1	1.81375
chi-miR-105b	22	102173522	2315	1062	-10.7	1	1.81375
chi-miR-105b	22	102173522	2272	1019	-10.7	1	1.81375
chi-miR-105b	22	102173522	2269	1016	-10.7	1	1.81375
chi-miR-105b	22	102189731	3065	2660	-10.7	1	1.81375
chi-miR-105b	22	102182339	1176	1026	-10.7	1	0.322394
chi-miR-105b	22	102185774	1748	1682	-10.7	1	1.34897
chi-miR-105b	22	102172301	4640	3686	-10.6	1	1.83824
chi-miR-105b	22	102172301	4767	3813	-10.6	1	1.83824
chi-miR-105b	22	102172301	4560	3613	-10.6	1	1.83824
chi-miR-105b	22	102172301	4216	3269	-10.6	1	1.83824
chi-miR-105b	22	102184028	829	762	-10.6	1	1.05539
chi-miR-105b	22	102179435	1236	1153	-10.5	1	1.81375
chi-miR-105b	22	102176405	4162	2574	-10.5	1	1.81375
chi-miR-105b	22	102170711	3923	3803	-10.4	1	1.81375
chi-miR-105b	22	100861035	6593	2084	-10.4	1	1.81375
chi-miR-105b	22	102181320	977	913	-10.2	1	1.81375
chi-miR-105b	22	102184397	1150	454	-10.2	1	1.81375
chi-miR-105b	22	102184397	1376	680	-10.2	1	1.81375
chi-miR-1185	21	102169679	948	276	-29.4	0.0543	0.146068
chi-miR-1185	21	102188616	3420	1801	-28.6	0.352	0.0731795
chi-miR-1185	21	100860820	2809	2761	-28	0.364	0.348842
chi-miR-1185	21	102173608	2938	1606	-26.4	0.625	0.315688
chi-miR-1185	21	102180321	3688	2795	-26.4	0.713	0.463536
chi-miR-1185	21	102186811	1796	1410	-26.4	0.43	0.563239
chi-miR-1185	21	102180657	6312	4803	-26.1	0.91	0.363793
chi-miR-1185	21	102189511	3650	297	-26.1	0.756	1.04604
chi-miR-1185	21	102189511	3725	372	-26.1	0.763	1.04604
chi-miR-1185	21	102185876	696	639	-25.8	0.201	0.979566
chi-miR-1185	21	102185876	705	648	-25.8	0.204	0.979566
chi-miR-1185	21	102178408	2912	2759	-25.7	0.736	0.153171
chi-miR-1185	21	102185031	5723	1401	-25.5	0.941	0.15802
chi-miR-1185	21	102175571	1311	307	-25.4	0.464	0.959112
chi-miR-1185	21	102175571	791	203	-25.4	0.28	0.959112
chi-miR-1185	21	100861316	2079	1992	-25.2	0.689	0.836342
chi-miR-1185	21	100861316	2058	1971	-25.2	0.684	0.836342
chi-miR-1185	21	100861316	2094	2007	-25.2	0.691	0.836342
chi-miR-1185	21	102188726	6768	4640	-25.2	0.976	0.583344
chi-miR-1185	21	102188726	6495	4367	-25.2	0.973	0.583344
chi-miR-1185	21	102188726	6507	4379	-25.2	0.973	0.583344
chi-miR-1185	21	102188726	6672	4544	-25.2	0.975	0.583344
chi-miR-1185	21	102188726	6675	4547	-25.2	0.975	0.583344
chi-miR-1185	21	102188726	6687	4559	-25.2	0.975	0.583344
chi-miR-1185	21	102188726	6540	4412	-25.2	0.974	0.583344
chi-miR-1185	21	102188726	6717	4589	-25.2	0.976	0.583344
chi-miR-1185	21	102188726	6717	4589	-25.2	0.976	0.583344
chi-miR-1185	21	102188726	6708	4580	-25.2	0.976	0.583344
chi-miR-1185	21	102188726	6898	4770	-25.2	0.978	0.583344
chi-miR-1185	21	102188726	6700	4572	-25.2	0.976	0.583344
chi-miR-1185	21	102188726	6437	4309	-25.2	0.972	0.583344
chi-miR-1185	21	102188726	6445	4317	-25.2	0.972	0.583344
chi-miR-1185	21	102188726	6313	4185	-25.2	0.97	0.583344
chi-miR-1185	21	102188726	6291	4163	-25.2	0.97	0.583344
chi-miR-1185	21	102188726	6303	4175	-25.2	0.97	0.583344
chi-miR-1185	21	100861391	3623	1043	-24.9	0.907	0.766635
chi-miR-1185	21	100861391	3652	1072	-24.9	0.909	0.766635
chi-miR-1185	21	102169902	2428	658	-24.9	0.795	0.485602
chi-miR-1185	21	102173605	9442	6396	-24.3	0.999	0.158805
chi-miR-1185	21	102188477	3343	1513	-23.9	0.968	0.167987
chi-miR-1185	21	102177449	2589	6	-23.8	0.939	0.782801
chi-miR-1185	21	102175641	2372	101	-23.4	0.954	0.41254
chi-miR-1185	21	102175641	2559	288	-23.4	0.964	0.41254
chi-miR-1185	21	102175641	2224	101	-23.4	0.944	0.41254
chi-miR-1185	21	102175641	2411	288	-23.4	0.956	0.41254
chi-miR-1185	21	102175641	2158	101	-23.4	0.939	0.41254
chi-miR-1185	21	102175641	2345	288	-23.4	0.952	0.41254
chi-miR-1185	21	102170958	3307	3194	-23.3	0.988	0.440276
chi-miR-1185	21	102177626	3014	2263	-23.1	0.988	1.41895
chi-miR-1185	21	102177626	2984	2233	-23.1	0.988	1.41895
chi-miR-1185	21	102169353	17523	10596	-23	1	0.774567
chi-miR-1185	21	102178188	2064	967	-22.6	0.979	0.0601849
chi-miR-1185	21	102190104	3412	1672	-22.6	0.998	0.957188
chi-miR-1185	21	102186553	4673	3091	-22.5	1	0.558101
chi-miR-1185	21	102186553	4638	3056	-22.5	1	0.558101
chi-miR-1185	21	102169302	6828	3105	-22.5	1	0.484447
chi-miR-1185	21	102169302	6831	3105	-22.5	1	0.484447
chi-miR-1185	21	102169302	6723	2997	-22.5	1	0.484447
chi-miR-1185	21	102169302	4824	3105	-22.5	1	0.484447
chi-miR-1185	21	102169302	4810	3105	-22.5	1	0.484447
chi-miR-1185	21	102181338	4548	620	-22.5	1	0.452103
chi-miR-1185	21	102181338	4438	628	-22.5	1	0.452103
chi-miR-1185	21	102183330	3736	3430	-22.4	0.999	1.3273
chi-miR-1185	21	102179229	14082	10745	-22.4	1	0.162221
chi-miR-1185	21	102191818	1898	1768	-22.2	0.987	1.65312
chi-miR-1185	21	102180855	2364	5	-22.1	0.996	2.73564
chi-miR-1185	21	102190380	2802	1655	-22	0.999	0.0105103
chi-miR-1185	21	102178224	4558	4118	-22	1	0.790764
chi-miR-1185	21	102184056	6642	6453	-21.9	1	1.82435
chi-miR-1185	21	102182919	7709	6958	-21.9	1	0.073164
chi-miR-1185	21	102182919	7625	6874	-21.9	1	0.073164
chi-miR-1185	21	102182919	7610	6859	-21.9	1	0.073164
chi-miR-1185	21	102182919	7543	6793	-21.9	1	0.073164
chi-miR-1185	21	102188942	3193	95	-21.8	1	1.25176
chi-miR-1185	21	102188942	1623	95	-21.8	0.988	1.25176
chi-miR-1185	21	102173554	2483	1805	-21.8	0.999	0.432564
chi-miR-1185	21	102172779	2041	659	-21.7	0.997	0.175817
chi-miR-1185	21	102185570	3198	3162	-21.4	1	0.540858
chi-miR-1185	21	102174369	1815	1599	-21.4	0.998	0.710973
chi-miR-1185	21	102174369	1730	1514	-21.4	0.997	0.710973
chi-miR-1185	21	102189599	8704	6718	-21.3	1	0.655003
chi-miR-1185	21	102174313	2917	447	-21.2	1	0.648521
chi-miR-1185	21	102174313	2813	447	-21.2	1	0.648521
chi-miR-1185	21	102174313	2914	447	-21.2	1	0.648521
chi-miR-1185	21	102174313	2890	447	-21.2	1	0.648521
chi-miR-1185	21	102174313	3047	444	-21.2	1	0.648521
chi-miR-1185	21	102174313	2914	444	-21.2	1	0.648521
chi-miR-1185	21	102184132	4770	1198	-21.1	1	1.76171
chi-miR-1185	21	102174734	1805	1038	-21.1	0.999	1.06627
chi-miR-1185	21	102174734	1435	668	-21.1	0.996	1.06627
chi-miR-1185	21	102174734	1610	843	-21.1	0.998	1.06627
chi-miR-1185	21	102185042	4698	2190	-21	1	0.0430149
chi-miR-1185	21	100860876	1910	1640	-21	1	0.0648314
chi-miR-1185	21	102190377	2343	787	-21	1	0.0255212
chi-miR-1185	21	102177410	1619	780	-21	0.999	1.00816
chi-miR-1185	21	102189402	3885	3024	-21	1	0.3782
chi-miR-1185	21	102168934	2470	2298	-21	1	1.431
chi-miR-1185	21	102168934	2467	2295	-21	1	1.431
chi-miR-1185	21	102181717	2632	1995	-21	1	0.391254
chi-miR-1185	21	102174066	2757	1590	-21	1	0.674697
chi-miR-1185	21	102172305	7024	3308	-21	1	0.107035
chi-miR-1185	21	102169733	1602	677	-21	0.998	0.9726
chi-miR-1185	21	102191045	6139	4223	-20.9	1	0.141398
chi-miR-1185	21	102188899	1271	1072	-20.8	0.997	0.304419
chi-miR-1185	21	102188899	1243	1046	-20.8	0.996	0.304419
chi-miR-1185	21	102172392	1615	727	-20.8	0.999	0.711037
chi-miR-1185	21	102172392	1613	725	-20.8	0.999	0.711037
chi-miR-1185	21	102174048	3220	673	-20.8	1	0.100799
chi-miR-1185	21	102187792	2996	2602	-20.8	1	0.174629
chi-miR-1185	21	102188021	756	348	-20.8	0.963	0.823647
chi-miR-1185	21	102177957	3158	1313	-20.7	1	0.447747
chi-miR-1185	21	102184397	1150	613	-20.7	0.995	0.263845
chi-miR-1185	21	102184397	1376	839	-20.7	0.998	0.263845
chi-miR-1185	21	100861326	2510	2263	-20.6	1	1.22556
chi-miR-1185	21	100861326	2415	2168	-20.6	1	1.22556
chi-miR-1185	21	100861326	2367	2120	-20.6	1	1.22556
chi-miR-1185	21	102171218	7734	2324	-20.6	1	1.14275
chi-miR-1185	21	102171218	7753	2324	-20.6	1	1.14275
chi-miR-1185	21	102171218	6513	2324	-20.6	1	1.14275
chi-miR-1185	21	102175397	684	32	-20.6	0.962	0.931992
chi-miR-1185	21	102178236	3504	716	-20.5	1	0.0759641
chi-miR-1185	21	102185082	4642	1251	-20.5	1	0.125672
chi-miR-1185	21	102185082	4509	1247	-20.5	1	0.125672
chi-miR-1185	21	102191740	6663	3402	-20.4	1	2.38863
chi-miR-1185	21	102191740	4324	1229	-20.4	1	2.38863
chi-miR-1185	21	102190232	12524	4277	-20.4	1	0.144243
chi-miR-1185	21	102184213	2686	2413	-20.4	1	0.0693704
chi-miR-1185	21	102188139	650	423	-20.3	0.973	1.31672
chi-miR-1185	21	102184465	710	222	-20.3	0.981	0.095971
chi-miR-1185	21	102186272	4298	1581	-20.2	1	1.02465
chi-miR-1185	21	102176330	4938	4123	-20.2	1	0.528625
chi-miR-1185	21	102169403	7050	4935	-20.2	1	0.0900012
chi-miR-1185	21	102170092	3717	831	-20.2	1	0.171867
chi-miR-1185	21	102170092	3171	285	-20.2	1	0.171867
chi-miR-1185	21	102170092	3205	319	-20.2	1	0.171867
chi-miR-1185	21	102168885	5607	2822	-20.2	1	0.26268
chi-miR-1185	21	102168885	5445	2660	-20.2	1	0.26268
chi-miR-1185	21	102168885	3198	413	-20.2	1	0.26268
chi-miR-1185	21	102168885	1864	368	-20.2	1	0.26268
chi-miR-1185	21	102176404	1364	689	-20.1	1	1.27464
chi-miR-1185	21	102169478	7815	6014	-20.1	1	0.632021
chi-miR-1185	21	102174769	6857	5969	-20.1	1	1.52618
chi-miR-1185	21	102174769	6563	5675	-20.1	1	1.52618
chi-miR-1185	21	102174769	6485	5597	-20.1	1	1.52618
chi-miR-1185	21	102188568	7174	2834	-20.1	1	0.0648314
chi-miR-1185	21	102189508	4457	3386	-20	1	0.0305981
chi-miR-1185	21	102168669	1138	426	-20	0.999	0.287104
chi-miR-1185	21	102185310	553	176	-19.9	0.975	0.843449
chi-miR-1185	21	102178426	1554	792	-19.9	1	0.185459
chi-miR-1185	21	102180366	2575	2113	-19.9	1	0.589711
chi-miR-1185	21	102180366	2494	2032	-19.9	1	0.589711
chi-miR-1185	21	102180366	2371	1909	-19.9	1	0.589711
chi-miR-1185	21	102180366	2648	2186	-19.9	1	0.589711
chi-miR-1185	21	102184426	3738	423	-19.8	1	0.24152
chi-miR-1185	21	102184426	3353	38	-19.8	1	0.24152
chi-miR-1185	21	102184426	3352	37	-19.8	1	0.24152
chi-miR-1185	21	102170782	3530	1200	-19.8	1	1.38645
chi-miR-1185	21	102188366	5185	68	-19.7	1	1.44921
chi-miR-1185	21	102176600	1284	1117	-19.7	1	0.349792
chi-miR-1185	21	102177544	3579	967	-19.7	1	1.13571
chi-miR-1185	21	102190491	2466	1229	-19.7	1	0.498128
chi-miR-1185	21	102177156	6943	5071	-19.7	1	0.194102
chi-miR-1185	21	102191339	7694	4800	-19.6	1	0.127972
chi-miR-1185	21	102170798	1810	31	-19.6	1	0.145909
chi-miR-1185	21	102186635	4735	1890	-19.6	1	1.26508
chi-miR-1185	21	102186635	4795	1951	-19.6	1	1.26508
chi-miR-1185	21	102176405	4162	1967	-19.6	1	0.321897
chi-miR-1185	21	102189923	545	41	-19.5	0.989	0.146688
chi-miR-1185	21	102189923	522	41	-19.5	0.986	0.146688
chi-miR-1185	21	102177115	3273	2391	-19.5	1	0.787588
chi-miR-1185	21	102171703	2715	1945	-19.5	1	0.268217
chi-miR-1185	21	102184158	6302	5650	-19.5	1	0.152016
chi-miR-1185	21	102188056	3388	1550	-19.5	1	1.26961
chi-miR-1185	21	102189783	1600	811	-19.5	1	0.914537
chi-miR-1185	21	102172059	4771	1126	-19.4	1	1.4343
chi-miR-1185	21	102169869	2364	1419	-19.4	1	1.05608
chi-miR-1185	21	102169869	2214	1435	-19.4	1	1.05608
chi-miR-1185	21	102169869	1840	1419	-19.4	1	1.05608
chi-miR-1185	21	102169869	1713	1419	-19.4	1	1.05608
chi-miR-1185	21	102185591	7979	2359	-19.4	1	0.490582
chi-miR-1185	21	102169519	1420	1370	-19.4	1	0.841194
chi-miR-1185	21	102189432	1166	447	-19.3	1	1.09941
chi-miR-1185	21	102189432	517	291	-19.3	0.991	1.09941
chi-miR-1185	21	102180602	2689	2033	-19.3	1	0.681915
chi-miR-1185	21	102187069	2072	1026	-19.3	1	1.28946
chi-miR-1185	21	102178304	710	11	-19.3	0.999	0.919623
chi-miR-1185	21	102191558	4340	3478	-19.3	1	0.873849
chi-miR-1185	21	102181932	2857	913	-19.3	1	0.134606
chi-miR-1185	21	102182680	6234	3964	-19.3	1	0.972026
chi-miR-1185	21	102174977	1208	519	-19.2	1	0.884884
chi-miR-1185	21	102173346	3394	699	-19.1	1	0.63913
chi-miR-1185	21	102178700	1656	817	-19.1	1	1.54697
chi-miR-1185	21	102169568	7289	1139	-19.1	1	0.876017
chi-miR-1185	21	102169568	7362	1139	-19.1	1	0.876017
chi-miR-1185	21	102169568	7355	1135	-19.1	1	0.876017
chi-miR-1185	21	102170316	1993	1890	-19.1	1	0.098991
chi-miR-1185	21	102190412	8097	6079	-19.1	1	0.459129
chi-miR-1185	21	102190412	8430	6417	-19.1	1	0.459129
chi-miR-1185	21	102190412	8341	6328	-19.1	1	0.459129
chi-miR-1185	21	102190412	8258	6245	-19.1	1	0.459129
chi-miR-1185	21	102190412	8403	6390	-19.1	1	0.459129
chi-miR-1185	21	102190412	8314	6301	-19.1	1	0.459129
chi-miR-1185	21	102190412	8231	6218	-19.1	1	0.459129
chi-miR-1185	21	102190412	8181	6168	-19.1	1	0.459129
chi-miR-1185	21	102190419	2656	1988	-19.1	1	0.876017
chi-miR-1185	21	102190419	2568	1900	-19.1	1	0.876017
chi-miR-1185	21	102183991	1828	188	-19.1	1	0.0743622
chi-miR-1185	21	102183991	1830	190	-19.1	1	0.0743622
chi-miR-1185	21	102183991	2043	403	-19.1	1	0.0743622
chi-miR-1185	21	102191684	2142	666	-19	1	0.107688
chi-miR-1185	21	102191684	2277	801	-19	1	0.107688
chi-miR-1185	21	102191684	2153	677	-19	1	0.107688
chi-miR-1185	21	102191684	2213	737	-19	1	0.107688
chi-miR-1185	21	102191317	3555	3189	-19	1	0.432616
chi-miR-1185	21	102175212	4893	2733	-19	1	0.569953
chi-miR-1185	21	102170322	5853	4278	-19	1	1.52272
chi-miR-1185	21	102170322	5875	4300	-19	1	1.52272
chi-miR-1185	21	102187879	2622	1782	-19	1	1.52272
chi-miR-1185	21	102183718	2474	2363	-19	1	1.00564
chi-miR-1185	21	102179423	7351	1512	-19	1	1.57558
chi-miR-1185	21	102179423	7183	1512	-19	1	1.57558
chi-miR-1185	21	102179937	1775	1438	-19	1	0.925381
chi-miR-1185	21	102191552	4217	3291	-18.9	1	1.49402
chi-miR-1185	21	102188105	2248	1087	-18.9	1	1.94945
chi-miR-1185	21	102169491	3603	1570	-18.9	1	0.499807
chi-miR-1185	21	102169239	2417	375	-18.9	1	1.49295
chi-miR-1185	21	102191279	3515	2570	-18.8	1	1.63069
chi-miR-1185	21	102191279	3446	2501	-18.8	1	1.63069
chi-miR-1185	21	102191279	3443	2498	-18.8	1	1.63069
chi-miR-1185	21	102189355	3335	2074	-18.8	1	0.998081
chi-miR-1185	21	102189355	3487	2074	-18.8	1	0.998081
chi-miR-1185	21	102189355	3484	2071	-18.8	1	0.998081
chi-miR-1185	21	102188376	1586	501	-18.8	1	1.01075
chi-miR-1185	21	102181097	2157	1013	-18.8	1	1.5162
chi-miR-1185	21	102181097	1875	944	-18.8	1	1.5162
chi-miR-1185	21	102170322	4872	1714	-18.8	1	0.0993228
chi-miR-1185	21	102190996	3319	1515	-18.8	1	0.165544
chi-miR-1185	21	102175833	445	96	-18.8	0.995	0.303212
chi-miR-1185	21	102189909	5071	466	-18.7	1	0.713456
chi-miR-1185	21	102189909	5241	366	-18.7	1	0.713456
chi-miR-1185	21	102177032	3362	1431	-18.7	1	1.59719
chi-miR-1185	21	102171407	3378	2522	-18.7	1	1.59719
chi-miR-1185	21	102169677	2233	1044	-18.7	1	1.51731
chi-miR-1185	21	102186498	5693	1446	-18.7	1	0.0800168
chi-miR-1185	21	102186498	5540	1446	-18.7	1	0.0800168
chi-miR-1185	21	102175812	2190	338	-18.7	1	0.23563
chi-miR-1185	21	102175812	1922	49	-18.7	1	0.23563
chi-miR-1185	21	102175812	1787	49	-18.7	1	0.23563
chi-miR-1185	21	102190829	1569	1515	-18.6	1	0.504899
chi-miR-1185	21	102183659	4252	2782	-18.6	1	1.59719
chi-miR-1185	21	102189847	3363	1440	-18.6	1	1.17675
chi-miR-1185	21	102189847	3338	1415	-18.6	1	1.17675
chi-miR-1185	21	102191252	1594	1492	-18.6	1	1.59719
chi-miR-1185	21	100860881	1241	101	-18.6	1	1.59719
chi-miR-1185	21	100860881	1212	100	-18.6	1	1.59719
chi-miR-1185	21	100860881	1356	95	-18.6	1	1.59719
chi-miR-1185	21	102175981	2623	2372	-18.6	1	1.59719
chi-miR-1185	21	102189612	3865	3602	-18.6	1	0.360618
chi-miR-1185	21	102188731	2396	421	-18.6	1	1.55501
chi-miR-1185	21	102180115	3034	1610	-18.6	1	1.03027
chi-miR-1185	21	102176848	2172	609	-18.5	1	1.07808
chi-miR-1185	21	102187770	3053	2487	-18.5	1	1.23581
chi-miR-1185	21	102177730	1028	445	-18.5	1	0.247839
chi-miR-1185	21	102177730	1182	599	-18.5	1	0.247839
chi-miR-1185	21	102177730	1058	483	-18.5	1	0.247839
chi-miR-1185	21	102180624	6033	874	-18.5	1	2.53053
chi-miR-1185	21	102181426	6054	893	-18.5	1	2.53053
chi-miR-1185	21	102183018	5536	438	-18.4	1	0.508648
chi-miR-1185	21	102183018	5398	438	-18.4	1	0.508648
chi-miR-1185	21	102173286	2360	1548	-18.4	1	0.555727
chi-miR-1185	21	102175536	2485	128	-18.4	1	1.59719
chi-miR-1185	21	102171045	2259	2075	-18.4	1	1.68807
chi-miR-1185	21	102171045	2134	1950	-18.4	1	1.68807
chi-miR-1185	21	102171045	2163	1979	-18.4	1	1.68807
chi-miR-1185	21	102171045	2247	2063	-18.4	1	1.68807
chi-miR-1185	21	102171045	2122	1938	-18.4	1	1.68807
chi-miR-1185	21	102178060	3647	2700	-18.4	1	0.104865
chi-miR-1185	21	102174340	1281	614	-18.3	1	0.438237
chi-miR-1185	21	102174340	1343	608	-18.3	1	0.438237
chi-miR-1185	21	102174340	1222	487	-18.3	1	0.438237
chi-miR-1185	21	102182645	8018	7220	-18.3	1	1.9649
chi-miR-1185	21	102182645	7661	6863	-18.3	1	1.9649
chi-miR-1185	21	102182645	8282	7484	-18.3	1	1.9649
chi-miR-1185	21	102182645	7316	6518	-18.3	1	1.9649
chi-miR-1185	21	102182645	7601	6803	-18.3	1	1.9649
chi-miR-1185	21	102182645	7676	6878	-18.3	1	1.9649
chi-miR-1185	21	102182645	7586	6788	-18.3	1	1.9649
chi-miR-1185	21	102182645	7796	6998	-18.3	1	1.9649
chi-miR-1185	21	102182645	7871	7073	-18.3	1	1.9649
chi-miR-1185	21	102182645	7871	7073	-18.3	1	1.9649
chi-miR-1185	21	102182645	7949	7151	-18.3	1	1.9649
chi-miR-1185	21	102182645	7859	7061	-18.3	1	1.9649
chi-miR-1185	21	102182645	8144	7346	-18.3	1	1.9649
chi-miR-1185	21	102189176	1313	631	-18.3	1	0.27935
chi-miR-1185	21	102189176	1030	529	-18.3	1	0.27935
chi-miR-1185	21	102172564	1859	1586	-18.3	1	1.39058
chi-miR-1185	21	102172564	1843	1578	-18.3	1	1.39058
chi-miR-1185	21	102173367	3743	1597	-18.3	1	1.06163
chi-miR-1185	21	102188200	592	486	-18.3	1	0.160502
chi-miR-1185	21	102175732	1559	709	-18.2	1	0.122207
chi-miR-1185	21	102174046	1167	112	-18.2	1	1.41475
chi-miR-1185	21	102185749	1302	1034	-18.1	1	0.74541
chi-miR-1185	21	102172827	5403	3186	-18.1	1	2.19728
chi-miR-1185	21	102168396	1642	987	-18.1	1	1.42003
chi-miR-1185	21	102173350	1409	975	-18.1	1	0.987886
chi-miR-1185	21	102172686	2564	1577	-18.1	1	1.18526
chi-miR-1185	21	102189371	2926	2113	-18.1	1	0.225554
chi-miR-1185	21	102185910	1402	1059	-18.1	1	0.832588
chi-miR-1185	21	102185910	1519	1160	-18.1	1	0.832588
chi-miR-1185	21	102185910	1440	1081	-18.1	1	0.832588
chi-miR-1185	21	102185910	1373	1030	-18.1	1	0.832588
chi-miR-1185	21	102185910	1432	1089	-18.1	1	0.832588
chi-miR-1185	21	102185910	1374	1031	-18.1	1	0.832588
chi-miR-1185	21	102180765	482	456	-18	1	0.122133
chi-miR-1185	21	102177402	2225	544	-17.9	1	0.0893444
chi-miR-1185	21	102182397	5331	3900	-17.9	1	1.18526
chi-miR-1185	21	102178838	3378	2657	-17.9	1	0.338797
chi-miR-1185	21	102178838	3200	2479	-17.9	1	0.338797
chi-miR-1185	21	102178838	3269	2548	-17.9	1	0.338797
chi-miR-1185	21	102184523	627	214	-17.9	1	0.921415
chi-miR-1185	21	102186525	5526	1076	-17.8	1	0.00569955
chi-miR-1185	21	102186525	5625	1229	-17.8	1	0.00569955
chi-miR-1185	21	102186525	5380	1089	-17.8	1	0.00569955
chi-miR-1185	21	102186525	5503	1089	-17.8	1	0.00569955
chi-miR-1185	21	102186525	5539	1089	-17.8	1	0.00569955
chi-miR-1185	21	102186525	5662	1212	-17.8	1	0.00569955
chi-miR-1185	21	102186525	4532	82	-17.8	1	0.00569955
chi-miR-1185	21	102186525	5514	1064	-17.8	1	0.00569955
chi-miR-1185	21	102186525	5578	1128	-17.8	1	0.00569955
chi-miR-1185	21	102186525	5740	1290	-17.8	1	0.00569955
chi-miR-1185	21	102186525	4504	54	-17.8	1	0.00569955
chi-miR-1185	21	102186525	5586	1229	-17.8	1	0.00569955
chi-miR-1185	21	102186525	5341	1089	-17.8	1	0.00569955
chi-miR-1185	21	102186525	5405	1089	-17.8	1	0.00569955
chi-miR-1185	21	100861396	1919	1335	-17.8	1	0.276388
chi-miR-1185	21	102177414	2341	1901	-17.8	1	1.01364
chi-miR-1185	21	102169655	14813	6070	-17.8	1	1.59719
chi-miR-1185	21	102177611	598	136	-17.8	1	0.765294
chi-miR-1185	21	102188059	2741	1771	-17.8	1	1.10179
chi-miR-1185	21	102188059	3467	1489	-17.8	1	1.10179
chi-miR-1185	21	102180777	5693	4611	-17.8	1	0.889023
chi-miR-1185	21	102180777	5830	4611	-17.8	1	0.889023
chi-miR-1185	21	102190338	1746	943	-17.8	1	1.59719
chi-miR-1185	21	102190338	1732	929	-17.8	1	1.59719
chi-miR-1185	21	102190159	2107	277	-17.8	1	1.59719
chi-miR-1185	21	102173771	1576	1487	-17.8	1	0.16492
chi-miR-1185	21	102179706	1385	1153	-17.8	1	1.59719
chi-miR-1185	21	100860799	2068	942	-17.8	1	1.59719
chi-miR-1185	21	100860799	2037	911	-17.8	1	1.59719
chi-miR-1185	21	100860799	1950	919	-17.8	1	1.59719
chi-miR-1185	21	102171589	3713	3393	-17.8	1	1.59719
chi-miR-1185	21	102184117	1612	718	-17.7	1	0.889023
chi-miR-1185	21	102168465	1549	941	-17.7	1	0.889023
chi-miR-1185	21	102189508	3206	988	-17.7	1	0.889023
chi-miR-1185	21	102189508	3085	988	-17.7	1	0.889023
chi-miR-1185	21	102169508	1370	96	-17.7	1	0.889023
chi-miR-1185	21	102191456	6421	5952	-17.7	1	0.66719
chi-miR-1185	21	102184391	1032	516	-17.7	1	1.72907
chi-miR-1185	21	102173711	3120	1930	-17.6	1	1.33905
chi-miR-1185	21	102183710	808	11	-17.6	1	1.79361
chi-miR-1185	21	102186149	1453	975	-17.6	1	0.0096549
chi-miR-1185	21	102188438	3242	2948	-17.6	1	0.515827
chi-miR-1185	21	100861049	2895	2349	-17.6	1	0.259511
chi-miR-1185	21	100861049	2811	2265	-17.6	1	0.259511
chi-miR-1185	21	102180704	2644	330	-17.5	1	0.889023
chi-miR-1185	21	102184201	1929	1134	-17.5	1	0.975209
chi-miR-1185	21	102173366	3115	573	-17.5	1	1.5505
chi-miR-1185	21	102173366	3112	573	-17.5	1	1.5505
chi-miR-1185	21	102173366	2962	420	-17.5	1	1.5505
[truncated: 86,877 more rows]
