# Supplementary material for: Identification and Profiling of microRNAs and Their Target Genes from Developing Caprine Skeletal Muscle
Source: PLoS One. 2014 May 12;9(5):e96857. doi: 10.1371/journal.pone.0096857 (PMC4018397; doi:10.1371/journal.pone.0096857)
Supplement: Table S10 — Pathway of differential expression targets. (XLSX) [file pone.0096857.s011.xlsx]

## Sheet: Sheet1
Table S10 Pathway of differential expression targets
Pathways	DE-targets with pathway annotation (2719)	All genes with pathway annotation (10563)	Pvalue	Qvalue	Pathway ID
Ribosome	96	264	8.43846e-14	1.94928e-11	ko03010
Metabolic pathways	379	1566	3.25132e-13	3.75527e-11	ko01100
Parkinson's disease	68	176	1.53262e-11	1.18012e-09	ko05012
Alzheimer's disease	82	249	1.52934e-09	8.83197e-08	ko05010
Huntington's disease	86	270	3.81984e-09	1.76477e-07	ko05016
Oxidative phosphorylation	56	160	5.73859e-08	2.20936e-06	ko00190
Citrate cycle (TCA cycle)	20	36	2.48692e-07	8.20684e-06	ko00020
Focal adhesion	115	426	3.49526e-07	1.00926e-05	ko04510
Glycolysis / Gluconeogenesis	31	78	2.50774e-06	6.43654e-05	ko00010
Pentose phosphate pathway	19	39	6.72491e-06	0.000155345	ko00030
Protein processing in endoplasmic reticulum	71	250	9.39127e-06	0.000197217	ko04141
Purine metabolism	60	224	0.000263593	0.00507416	ko00230
Pyruvate metabolism	21	57	0.000354757	0.00630376	ko00620
Spliceosome	59	226	0.00060204	0.00993365	ko03040
Colorectal cancer	29	93	0.000794502	0.0122353	ko05210
Insulin signaling pathway	60	235	0.000990851	0.0143054	ko04910
Lysosome	57	224	0.00141974	0.0184128	ko04142
Pyrimidine metabolism	36	127	0.00143477	0.0184128	ko00240
Terpenoid backbone biosynthesis	8	15	0.00166177	0.0202037	ko00900
Wnt signaling pathway	58	232	0.00201615	0.0224443	ko04310
TGF-beta signaling pathway	39	143	0.00204039	0.0224443	ko04350
Shigellosis	41	153	0.00227678	0.022905	ko05131
Valine, leucine and isoleucine degradation	23	73	0.00228058	0.022905	ko00280
N-Glycan biosynthesis	21	65	0.00246884	0.0237626	ko00510
Fatty acid metabolism	20	62	0.0031576	0.0291762	ko00071
Nicotinate and nicotinamide metabolism	15	42	0.00339898	0.0301987	ko00760
Pathways in cancer	113	515	0.00402819	0.0344634	ko05200
mTOR signaling pathway	26	90	0.00467902	0.0386019	ko04150
Mismatch repair	11	28	0.00506951	0.0403813	ko03430
Pancreatic cancer	28	100	0.00551457	0.0424622	ko05212
Thyroid cancer	16	49	0.00689437	0.0494593	ko05216
Bladder cancer	20	66	0.00693672	0.0494593	ko05219
Adipocytokine signaling pathway	30	111	0.00722215	0.0494593	ko04920
Arginine and proline metabolism	22	75	0.00727972	0.0494593	ko00330
Prostate cancer	36	140	0.0082231	0.0542725	ko05215
Propanoate metabolism	15	46	0.00887144	0.0569251	ko00640
Glutathione metabolism	20	68	0.00989085	0.060675	ko00480
Fructose and mannose metabolism	22	77	0.0101116	0.060675	ko00051
Apoptosis	32	123	0.0102438	0.060675	ko04210
DNA replication	14	43	0.0114346	0.0660349	ko03030
Notch signaling pathway	22	78	0.0118282	0.0666416	ko04330
Endocytosis	83	379	0.0129326	0.0711295	ko04144
Bacterial invasion of epithelial cells	40	165	0.0153473	0.0824473	ko05100
Axon guidance	62	277	0.0185865	0.0975791	ko04360
PPAR signaling pathway	34	138	0.019026	0.097667	ko03320
Phagosome	71	324	0.0199586	0.100227	ko04145
Small cell lung cancer	34	141	0.0257768	0.124386	ko05222
p53 signaling pathway	35	146	0.0260353	0.124386	ko04115
Endometrial cancer	21	79	0.0263849	0.124386	ko05213
ECM-receptor interaction	47	209	0.0338316	0.152289	ko04512
Lysine degradation	21	81	0.0341875	0.152289	ko00310
Pathogenic Escherichia coli infection	44	194	0.034287	0.152289	ko05130
Galactose metabolism	12	40	0.0349408	0.152289	ko00052
RNA polymerase	11	36	0.0374138	0.160048	ko03020
Chagas disease (American trypanosomiasis)	33	141	0.0409215	0.168303	ko05142
RNA transport	55	253	0.0420127	0.168303	ko03013
Glycosaminoglycan degradation	9	28	0.0421673	0.168303	ko00531
Renal cell carcinoma	25	102	0.0422579	0.168303	ko05211
Chronic myeloid leukemia	30	128	0.0485985	0.187528	ko05220
VEGF signaling pathway	31	133	0.0487086	0.187528	ko04370
Adherens junction	42	190	0.0544811	0.20594	ko04520
Cell cycle	40	180	0.0553579	0.20594	ko04110
Cardiac muscle contraction	52	242	0.0561656	0.20594	ko04260
Antigen processing and presentation	28	120	0.05799	0.209308	ko04612
Regulation of actin cytoskeleton	106	530	0.0612349	0.216105	ko04810
Melanoma	22	91	0.0617442	0.216105	ko05218
Leukocyte transendothelial migration	53	250	0.0666343	0.226856	ko04670
Hypertrophic cardiomyopathy (HCM)	61	292	0.0667802	0.226856	ko05410
Circadian rhythm - mammal	9	31	0.075969	0.254331	ko04710
Lipoic acid metabolism	2	3	0.0801152	0.260656	ko00785
Lysine biosynthesis	2	3	0.0801152	0.260656	ko00300
Arrhythmogenic right ventricular cardiomyopathy (ARVC)	31	140	0.0864528	0.277369	ko05412
Acute myeloid leukemia	21	90	0.091021	0.288025	ko05221
Butanoate metabolism	14	56	0.0954286	0.297892	ko00650
Protein export	8	28	0.0989719	0.304833	ko03060
Base excision repair	12	47	0.103103	0.313378	ko03410
Cysteine and methionine metabolism	13	52	0.105482	0.316447	ko00270
Type II diabetes mellitus	18	77	0.10985	0.319323	ko04930
beta-Alanine metabolism	10	38	0.110588	0.319323	ko00410
Alanine, aspartate and glutamate metabolism	10	38	0.110588	0.319323	ko00250
Proximal tubule bicarbonate reclamation	11	43	0.114192	0.325658	ko04964
Gap junction	26	119	0.122631	0.345459	ko04540
Sphingolipid metabolism	14	59	0.133279	0.370933	ko00600
Dilated cardiomyopathy	60	301	0.135639	0.373007	ko05414
Sulfur relay system	4	12	0.140792	0.377494	ko04122
Glioma	24	111	0.145579	0.377494	ko05214
mRNA surveillance pathway	28	132	0.146966	0.377494	ko03015
Starch and sucrose metabolism	15	65	0.147111	0.377494	ko00500
Glycine, serine and threonine metabolism	12	50	0.147112	0.377494	ko00260
Vitamin B6 metabolism	3	8	0.148488	0.377494	ko00750
Osteoclast differentiation	38	185	0.14871	0.377494	ko04380
RNA degradation	25	117	0.153943	0.38653	ko03018
Other glycan degradation	8	31	0.157331	0.390592	ko00511
Calcium signaling pathway	51	256	0.158942	0.390592	ko04020
Nucleotide excision repair	15	66	0.161481	0.392655	ko03420
Gastric acid secretion	34	166	0.168728	0.40468	ko04971
Peroxisome	27	129	0.16993	0.40468	ko04146
Insect hormone biosynthesis	1	1	0.173816	0.409709	ko00981
Glycerolipid metabolism	17	78	0.186913	0.436131	ko00561
Selenocompound metabolism	5	18	0.190872	0.440913	ko00450
Toxoplasmosis	37	186	0.206408	0.467452	ko05145
Oocyte meiosis	37	186	0.206408	0.467452	ko04114
Glyoxylate and dicarboxylate metabolism	6	24	0.228089	0.508662	ko00630
Nitrogen metabolism	7	29	0.229008	0.508662	ko00910
Sulfur metabolism	3	10	0.24493	0.531035	ko00920
Fatty acid elongation	3	10	0.24493	0.531035	ko00062
Vibrio cholerae infection	23	114	0.248014	0.531035	ko05110
Non-small cell lung cancer	17	82	0.250043	0.531035	ko05223
Primary bile acid biosynthesis	9	40	0.250575	0.531035	ko00120
MAPK signaling pathway - fly	8	35	0.254179	0.533776	ko04013
Carbohydrate digestion and absorption	15	72	0.261288	0.543763	ko04973
Biosynthesis of unsaturated fatty acids	8	36	0.2809	0.576272	ko01040
Chemokine signaling pathway	52	276	0.282121	0.576272	ko04062
Tyrosine metabolism	17	84	0.284394	0.576272	ko00350
Glycosaminoglycan biosynthesis - chondroitin sulfate	6	26	0.291436	0.581217	ko00532
Ubiquitin mediated proteolysis	41	216	0.291867	0.581217	ko04120
One carbon pool by folate	5	21	0.295718	0.583854	ko00670
Tryptophan metabolism	12	60	0.345624	0.672712	ko00380
Histidine metabolism	7	33	0.346549	0.672712	ko00340
Malaria	15	78	0.377616	0.725181	ko05144
Vitamin digestion and absorption	11	56	0.379857	0.725181	ko04977
Long-term potentiation	21	112	0.388477	0.73556	ko04720
T cell receptor signaling pathway	30	163	0.396123	0.73815	ko04660
MAPK signaling pathway	71	395	0.397126	0.73815	ko04010
Synthesis and degradation of ketone bodies	3	13	0.399432	0.73815	ko00072
Progesterone-mediated oocyte maturation	24	130	0.407592	0.747252	ko04914
Limonene and pinene degradation	2	8	0.417587	0.759548	ko00903
Phenylalanine metabolism	6	30	0.424865	0.766749	ko00360
Vasopressin-regulated water reabsorption	12	64	0.43667	0.781944	ko04962
Viral myocarditis	48	269	0.445339	0.791327	ko05416
Fatty acid biosynthesis	3	14	0.449597	0.791327	ko00061
Vascular smooth muscle contraction	64	361	0.452187	0.791327	ko04270
Glycosylphosphatidylinositol(GPI)-anchor biosynthesis	6	31	0.45811	0.795665	ko00563
Neurotrophin signaling pathway	44	248	0.466442	0.80409	ko04722
Inositol phosphate metabolism	16	89	0.484473	0.828987	ko00562
NOD-like receptor signaling pathway	21	118	0.490509	0.833145	ko04621
Dorso-ventral axis formation	11	61	0.499098	0.841545	ko04320
Tight junction	69	395	0.502884	0.841784	ko04530
Amoebiasis	39	223	0.511	0.843607	ko05146
Amyotrophic lateral sclerosis (ALS)	22	125	0.511277	0.843607	ko05014
Amino sugar and nucleotide sugar metabolism	16	91	0.523127	0.857038	ko00520
Thiamine metabolism	1	4	0.534122	0.865097	ko00730
Phenylalanine, tyrosine and tryptophan biosynthesis	2	10	0.540156	0.865097	ko00400
Folate biosynthesis	3	16	0.544052	0.865097	ko00790
Non-homologous end-joining	3	16	0.544052	0.865097	ko03450
ErbB signaling pathway	23	133	0.546772	0.865097	ko04012
Glycosaminoglycan biosynthesis - heparan sulfate	5	28	0.55098	0.865826	ko00534
Porphyrin and chlorophyll metabolism	10	58	0.565434	0.882021	ko00860
Melanogenesis	23	135	0.577912	0.882021	ko04916
Prion diseases	16	94	0.579468	0.882021	ko05020
B cell receptor signaling pathway	25	147	0.58213	0.882021	ko04662
Glycosphingolipid biosynthesis - ganglio series	4	23	0.585004	0.882021	ko00604
Aldosterone-regulated sodium reabsorption	10	59	0.588649	0.882021	ko04960
Basal transcription factors	11	65	0.59007	0.882021	ko03022
Systemic lupus erythematosus	30	177	0.591832	0.882021	ko05322
Homologous recombination	6	36	0.613559	0.905048	ko03440
Butirosin and neomycin biosynthesis	1	5	0.615119	0.905048	ko00524
Glycosphingolipid biosynthesis - globo series	3	18	0.628336	0.918644	ko00603
Metabolism of xenobiotics by cytochrome P450	16	97	0.632997	0.919638	ko00980
Steroid biosynthesis	5	31	0.6465	0.932635	ko00100
Glycerophospholipid metabolism	20	122	0.650659	0.932635	ko00564
Renin-angiotensin system	4	25	0.654056	0.932635	ko04614
Allograft rejection	11	70	0.691903	0.979007	ko05330
Ether lipid metabolism	10	64	0.695053	0.979007	ko00565
Riboflavin metabolism	2	14	0.727755	1	ko00740
Valine, leucine and isoleucine biosynthesis	2	14	0.727755	1	ko00290
Circadian rhythm - fly	1	7	0.737327	1	ko04711
Regulation of autophagy	6	41	0.740499	1	ko04140
Pentose and glucuronate interconversions	5	35	0.752071	1	ko00040
Mucin type O-Glycan biosynthesis	5	35	0.752071	1	ko00512
Leishmaniasis	17	111	0.754324	1	ko05140
Type I diabetes mellitus	11	74	0.761209	1	ko04940
Basal cell carcinoma	10	68	0.766656	1	ko05217
Ribosome biogenesis in eukaryotes	17	112	0.76739	1	ko03008
Other types of O-glycan biosynthesis	10	69	0.782561	1	ko00514
Proteasome	7	50	0.78968	1	ko03050
Hepatitis C	27	177	0.80098	1	ko05160
Toll-like receptor signaling pathway	21	140	0.803133	1	ko04620
Collecting duct acid secretion	7	51	0.806796	1	ko04966
alpha-Linolenic acid metabolism	5	38	0.814405	1	ko00592
D-Arginine and D-ornithine metabolism	1	9	0.820741	1	ko00472
Cyanoamino acid metabolism	1	9	0.820741	1	ko00460
Fc gamma R-mediated phagocytosis	29	192	0.824191	1	ko04666
Glycosphingolipid biosynthesis - lacto and neolacto series	4	32	0.831796	1	ko00601
Glycosaminoglycan biosynthesis - keratan sulfate	2	18	0.846186	1	ko00533
Ubiquinone and other terpenoid-quinone biosynthesis	1	10	0.851917	1	ko00130
Phototransduction - fly	9	68	0.858069	1	ko04745
Autoimmune thyroid disease	12	88	0.859312	1	ko05320
SNARE interactions in vesicular transport	5	41	0.863505	1	ko04130
Pantothenate and CoA biosynthesis	2	19	0.867358	1	ko00770
Bile secretion	20	142	0.877463	1	ko04976
Graft-versus-host disease	11	84	0.884914	1	ko05332
Arachidonic acid metabolism	15	111	0.888777	1	ko00590
Epithelial cell signaling in Helicobacter pylori infection	13	98	0.890531	1	ko05120
Rheumatoid arthritis	16	118	0.892061	1	ko05323
Asthma	6	51	0.898889	1	ko05310
Ascorbate and aldarate metabolism	3	29	0.901492	1	ko00053
Natural killer cell mediated cytotoxicity	32	223	0.90437	1	ko04650
Jak-STAT signaling pathway	29	204	0.904818	1	ko04630
Pancreatic secretion	22	161	0.91583	1	ko04972
Taurine and hypotaurine metabolism	1	13	0.916527	1	ko00430
Long-term depression	13	102	0.919439	1	ko04730
Protein digestion and absorption	26	190	0.929978	1	ko04974
Hedgehog signaling pathway	8	69	0.930187	1	ko04340
Primary immunodeficiency	6	55	0.933676	1	ko05340
Taste transduction	6	55	0.933676	1	ko04742
Phosphatidylinositol signaling system	19	145	0.934334	1	ko04070
Drug metabolism - cytochrome P450	11	91	0.93564	1	ko00982
Cell adhesion molecules (CAMs)	31	224	0.936344	1	ko04514
GnRH signaling pathway	21	163	0.952602	1	ko04912
Cytosolic DNA-sensing pathway	7	66	0.954856	1	ko04623
Phototransduction	7	66	0.954856	1	ko04744
Intestinal immune network for IgA production	6	61	0.966114	1	ko04672
African trypanosomiasis	6	63	0.973162	1	ko05143
ABC transporters	7	73	0.979177	1	ko02010
Steroid hormone biosynthesis	7	73	0.979177	1	ko00140
RIG-I-like receptor signaling pathway	8	81	0.979824	1	ko04622
Fat digestion and absorption	7	75	0.983458	1	ko04975
Salivary secretion	17	151	0.986138	1	ko04970
Maturity onset diabetes of the young	1	23	0.987661	1	ko04950
Linoleic acid metabolism	5	62	0.988972	1	ko00591
Drug metabolism - other enzymes	4	54	0.989889	1	ko00983
Fc epsilon RI signaling pathway	14	135	0.991885	1	ko04664
Complement and coagulation cascades	20	179	0.992163	1	ko04610
Aminoacyl-tRNA biosynthesis	5	73	0.997528	1	ko00970
Staphylococcus aureus infection	11	126	0.998175	1	ko05150
Hematopoietic cell lineage	14	151	0.998421	1	ko04640
Cytokine-cytokine receptor interaction	33	302	0.999386	1	ko04060
Retinol metabolism	4	86	0.999919	1	ko00830
Neuroactive ligand-receptor interaction	19	317	1	1	ko04080
Olfactory transduction	8	903	1	1	ko04740
