# Supplementary material for: Identification and Profiling of microRNAs and Their Target Genes from Developing Caprine Skeletal Muscle
Source: PLoS One. 2014 May 12;9(5):e96857. doi: 10.1371/journal.pone.0096857 (PMC4018397; doi:10.1371/journal.pone.0096857)
Supplement: Table S11 — The primer sequences of the stem-loop qPCR experiments. (XLS) [file pone.0096857.s012.xls]

## Sheet: Sheet1
Table S11. The primer sequences of the stem-loop qPCR experiments
chi-miRNA name	Primer	Primer sequence
chi-miR-29a	Loop	GTCGTATCCAGTGCAGGGTCCGAGGTATTCGCACTGGATACGACTAACCGAT
	FW Primer	GGCGGTCTTGGAGTAGGTCATTG
	RW Primer	GTGCAGGGTCCGAGGT
chi-miR-127	Loop	GTCGTATCCAGTGCAGGGTCCGAGGTATTCGCACTGGATACGACAGCCAAGC
	FW Primer	GGTAGTTCGGATCCGTCTGAGC
	RW Primer	GTGCAGGGTCCGAGGT
chi-miR-299-3p	Loop	GTCGTATCCAGTGCAGGGTCCGAGGTATTCGCACTGGATACGACAAGCGGTT
	FW Primer	GGCGGTATGTGGGACGGTAAAC
	RW Primer	GTGCAGGGTCCGAGGT
chi-miR-365-5p	Loop	GTCGTATCCAGTGCAGGGTCCGAGGTATTCGCACTGGATACGACCACATCTG
	FW Primer	GGTTAGGGACTTTTGGGGGCA
	RW Primer	GTGCAGGGTCCGAGGT
chi-miR-369-3p	Loop	GTCGTATCCAGTGCAGGGTCCGAGGTATTCGCACTGGATACGACAAAGATCA
	FW Primer	GCGGCGGAATAATACATGGTTG
	RW Primer	GTGCAGGGTCCGAGGT
chi-miR-380-3p	Loop	GTCGTATCCAGTGCAGGGTCCGAGGTATTCGCACTGGATACGACAGACGTG
	FW Primer	CGGCGGTATGTAATGTGGTCCA
	RW Primer	GTGCAGGGTCCGAGGT
chi-miR-382-5p	Loop	GTCGTATCCAGTGCAGGGTCCGAGGTATTCGCACTGGATACGACCGAATCCA
	FW Primer	GGCGGAAGTTGTTCGTGGTG
	RW Primer	GTGCAGGGTCCGAGGT
chi-miR-432	Loop	GTCGTATCCAGTGCAGGGTCCGAGGTATTCGCACTGGATACGACCCACCCA
	FW Primer	GGCGGTCTTGGAGTAGGTCATTG
	RW Primer	GTGCAGGGTCCGAGGT
chi-miR-485-3p	Loop	GTCGTATCCAGTGCAGGGTCCGAGGTATTCGCACTGGATACGACAGAGAGGA
	FW Primer	TTGCGGTCATACACGGCTCTC
	RW Primer	GTGCAGGGTCCGAGGT
chi-miR-487b-3p	Loop	GTCGTATCCAGTGCAGGGTCCGAGGTATTCGCACTGGATACGACAAGTGGA
	FW Primer	GGCGGAATCGTACAGGGTCA
	RW Primer	GTGCAGGGTCCGAGGT
chi-miR-494-3p	Loop	GTCGTATCCAGTGCAGGGTCCGAGGTATTCGCACTGGATACGACAGAGGT
	FW Primer	GGCGGTGAAACATACACGGGA
	RW Primer	GTGCAGGGTCCGAGGT
chi-miR-495-3p	Loop	GTCGTATCCAGTGCAGGGTCCGAGGTATTCGCACTGGATACGACAAGAAGTG
	FW Primer	CGGCGGAAACAAACATGGTGC
	RW Primer	GTGCAGGGTCCGAGGT
chi-miR-503-5p	Loop	GTCGTATCCAGTGCAGGGTCCGAGGTATTCGCACTGGATACGACCAGTACTG
	FW Primer	AACGGTAGCAGCGGGAACAG
	RW Primer	GTGCAGGGTCCGAGGT
chi-miR-541-5p	Loop	GTCGTATCCAGTGCAGGGTCCGAGGTATTCGCACTGGATACGACAGTGGGAC
	FW Primer	GCGGAAAGGATTCTGCTGTCG
	RW Primer	GTGCAGGGTCCGAGGT
chi-miR-3958-3p	Loop	GTCGTATCCAGTGCAGGGTCCGAGGTATTCGCACTGGATACGACAGAGATCA
	FW Primer	GGCGGAGATATTGCACGGTTG
	RW Primer	GTGCAGGGTCCGAGGT
chi-novel_mir_30	Loop	GTCGTATCCAGTGCAGGGTCCGAGGTATTCGCACTGGATACGACCGCCACA
	FW Primer	GCGGTGCGGGATCTTTAGTTG
	RW Primer	GTGCAGGGTCCGAGGT
chi-novel_mir_47	Loop	GTCGTATCCAGTGCAGGGTCCGAGGTATTCGCACTGGATACGACAGTAGGTG
	FW Primer	CGGCGGAATCATACACGGTTCA
	RW Primer	GTGCAGGGTCCGAGGT
chi-novel_mir_70	Loop	GTCGTATCCAGTGCAGGGTCCGAGGTATTCGCACTGGATACGACCTCCAATA
	FW Primer	CGGCGGTAGCAGCACGTAAATA
	RW Primer	GTGCAGGGTCCGAGGT
chi-novel_mir_72	Loop	GTCGTATCCAGTGCAGGGTCCGAGGTATTCGCACTGGATACGACCCCCAATA
	FW Primer	CGGCGGTAGCAGCACGTAAATA
	RW Primer	GTGCAGGGTCCGAGGT
novel_mir_84	Loop	GTCGTATCCAGTGCAGGGTCCGAGGTATTCGCACTGGATACGACATGGATGC
	FW Primer	GGCGGATCGGGAACATTTTGC
	RW Primer	GTGCAGGGTCCGAGGT
miR-gR		GTGCAGGGTCCGAGGT
18S-snRNA	FW Primer	GTGGTGTTGAGGAAAGCAGACA
18S-snRNA	RW Primer	TGATCACACGTTCCACCTCATC
