# Supplementary material for: Identification and Profiling of microRNAs and Their Target Genes from Developing Caprine Skeletal Muscle
Source: PLoS One. 2014 May 12;9(5):e96857. doi: 10.1371/journal.pone.0096857 (PMC4018397; doi:10.1371/journal.pone.0096857)
Supplement: Table S12 — The primer sequences of the qPCR experiments. (XLS) [file pone.0096857.s013.xls]

## Sheet: Sheet1
Table S12. The primer sequences of the qPCR experiments
Gene	Forward primer	Reverse primer
102191513	CGTGGACTTCCTTATCGGCTCTG	ACGCTGCTCTTGGACACCTC
102185679	TACCACCAGGACCAGTCATC	GCCAGACCTCCAAAGTTAGC
102170606	CCAGAGCAAGCGAGGTATCC	AGTCATCTTCTCACGGTTGGC
102172216	GGTGGTGCCATCTTCCTCTC	AACTCCTCCTCTTCCTCATCTGT
102185618	ACCGTGTGGTCAATGTCAAC	GCTGTCTTCTTCAGTCAGTCCTA
102171398	CGTGAGGCTGAATCGGTACAAGA	AATGTTGCTATGCGAGAGGCTTTG
102181716	CAGAGAACAGTAGAGACGATGC	CTGCTCCTTCAAGTCCTCCT
102171745	TACCTCATCAACTTCCTCCTG	GTAAAGGGCACATTGTCCAA
102168726	GCTGAAGGACATGGAAGATGAAGG	GGACAGACCTAGATCGGAACAGT
102188405	AATCACCTACCAGCCTTCAACA	GGTCTTGCCTCTTCCTGTCAT
102187047	AGCTTCTAACGGCAACCACA	GTTTGAAATCCAGCACCGCA
102180604	CGGATGGCTTCAGTGTGTTC	GAGATGATGCGGTCCTTGGT
GAPDH	GTTTGTGATGGGCGTGAACC	GGCGTGGACAGTGGTCATAA
